# Supplementary material for: A global temperature control of silicate weathering intensity
Source: Nat Commun. 2022 Apr 4;13:1781. doi: 10.1038/s41467-022-29415-0 (PMC8980099; doi:10.1038/s41467-022-29415-0)
Supplement: Supplementary file 3 — Supplementary Data 1–3 [file 41467_2022_29415_MOESM3_ESM.xlsx]

## Sheet: Readme
Introduction to "Supplementary Dataset.xlsx"
1. This file is a supplement to the manuscript “A global temperature control of silicate weathering intensity” by Deng et al. (2022, Nature Communications).
2. This file compiles literature sediment weathering index dataset and catchment-scale environmental variables.
3. If you plan to use the compiled dataset in this file, please cite the references of source data and the paper of Deng et al. (2022).
The captions for Supplementary Data 1-3 in this file are as follows:
Supplementary Data 1. Dataset of major elements in the river sediments investigated in this study (n=3828)
Supplementary Data 2. Dataset of environmental parameters extracted for selected sediment samples (n=2989)
Supplementary Data 3. Information on selected sediment archives for reconstructing paleo-temperature using MAT-CIA equation. The corresponding biomarker/pollen-derived paleo-temperature from literature is also provided.

## Sheet: Supplementary Data 1
Supplementary Data 1 Dataset of major elements in the river sediments investigated in this study (n=3828)
Sample number	Sample name	Reference1	River	Continent	Longitude2	Latitude2	Sediment description3	Major oxide content (wt%)4						CIA	WIP
					°E	°N		Al2O3	CaO	K2O	MgO	Na2O	P2O5
1	2018LST-04	Chen et al. (2020)	Mokhotlong	Africa	28.99	-29.29	Bedload (clay)	16.39	2.83	0.51	5.15	0.31	0.2	91.2481	22.1012
2	2018LST-25	Chen et al. (2020)	Sani pass	Africa	29.24	-29.55	Bedload (clay)	17.35	2.02	0.8	3.16	0.25	0.45	91.131	18.3868
3	2018LST-27	Chen et al. (2020)	Senqu	Africa	28.71	-29.6	Bedload (clay)	14.94	3.48	0.55	6.92	0.5	0.23	86.9592	29.5101
4	AN1C	Compton and Maake (2007)	Orange	Africa			SPM	13.1	2.78	1.34	2.45	1.25	0.09	70.1913	32.5401
5	CLDN	Compton and Maake (2007)	Orange	Africa			SPM	16.32	0.99	2.21	1.6	0.51	0.09	80.0383	29.0575
6	FSB	Compton and Maake (2007)	Orange	Africa			SPM	13.58	3.68	1.11	3.03	1.35	0.1	70.6433	33.3381
7	LA1.02	Dinis et al. (2020)	Congo	Africa	12.3736	-6.13111	Bedload (<2 μm)	24.38	0.03	1.34	0.73	0.17	0.06	93.3736	14.9602
8	LA1.2	Dinis et al. (2020)	Dande	Africa	13.5592	-8.60639	Bedload (<2 μm)	23.69	0.67	2.56	1.52	0.16	0.29	87.7813	27.7759
9	LA25.2	Dinis et al. (2020)	Cuanza	Africa	13.1625	-9.32278	Bedload (<2 μm)	23.67	0.57	1.36	1.32	0.21	0.29	91.6389	17.6045
10	LA27.2	Dinis et al. (2020)	Longa	Africa	13.5211	-10.1972	Bedload (<2 μm)	22.36	1.73	1.27	1.35	0.06	0.28	93.4309	15.199
11	LA32.2	Dinis et al. (2020)	Keve	Africa	14.0958	-10.9886	Bedload (<2 μm)	28.19	1.05	1.07	0.93	0.07	0.19	95.3056	12.4579
12	LA35.2	Dinis et al. (2020)	Quicombo	Africa	13.8403	-11.3217	Bedload (<2 μm)	26.85	0.88	1.36	1.25	0.1	0.65	94.1103	15.9794
13	LA37.2	Dinis et al. (2020)	Balombo	Africa	13.9958	-11.9958	Bedload (<2 μm)	25.97	0.73	1.7	0.84	0.17	0.29	91.5419	18.7127
14	LA43.2	Dinis et al. (2020)	Catumbela	Africa	13.5508	-12.4408	Bedload (<2 μm)	28.49	0.67	0.96	1.02	0.04	0.29	96.0528	11.426
15	LA46.2	Dinis et al. (2020)	Coporolo	Africa	13.1056	-12.9169	Bedload (<2 μm)	24.93	0.83	1.9	1.82	0.18	0.29	90.3952	23.2282
16	LA52.2	Dinis et al. (2020)	Carujamba	Africa	12.5169	-13.9886	Bedload (<2 μm)	21.47	1.23	2.49	2.48	0.67	0.24	81.419	35.7054
17	LA57.2	Dinis et al. (2020)	Bentiaba	Africa	12.3794	-14.2681	Bedload (<2 μm)	22.8	1.42	1.89	1.84	0.52	0.21	85.8538	27.1167
18	LA6.2	Dinis et al. (2020)	Mebridege	Africa	12.9203	-7.20278	Bedload (<2 μm)	25.71	0.57	2.6	1.52	0.04	0.26	89.7194	26.7327
19	LA61.2	Dinis et al. (2020)	Giraul	Africa	12.155	-15.075	Bedload (<2 μm)	23.62	1.1	2.19	1.67	0.46	0.18	85.8781	28.5044
20	LA65.2	Dinis et al. (2020)	Curoca	Africa	11.9233	-15.7314	Bedload (<2 μm)	22.7	1.71	0.91	2.16	0.25	0.11	92.6244	16.5642
21	M1602.2	Dinis et al. (2020)	Lunkunga	Africa	14.4285	-5.53183	Bedload (<2 μm)	24.64	0.65	2.45	2.18	0.04	0.21	89.8495	27.2783
22	M1605.2	Dinis et al. (2020)	Mpozo	Africa	13.4965	-5.83035	Bedload (<2 μm)	26.66	0.41	2.17	0.98	0.1	0.07	90.872	22.2836
23	M1607.2	Dinis et al. (2020)	Bundi	Africa	13.5389	-5.53883	Bedload (<2 μm)	24.23	0.56	0.78	0.73	0.07	0.33	95.7532	9.44359
24	M1608.2	Dinis et al. (2020)	Congo	Africa	13.0703	-5.86289	Bedload (<2 μm)	26.05	0.3	1.72	1.11	0.11	0.37	92.7284	18.6819
25	M1609.2	Dinis et al. (2020)	Congo	Africa	13.0003	-5.8574	Bedload (<2 μm)	25.49	0.36	1.11	1	0.08	0.31	95.0299	12.9214
26	M1612.2	Dinis et al. (2020)	Lufu	Africa	13.94	-5.767	Bedload (<2 μm)	28.42	0.3	1.52	0.86	0.03	0.17	94.2181	15.6257
27	P15.2	Dinis et al. (2020)	Caculuvar	Africa	14.284	-16.2756	Bedload (<2 μm)	20.61	1.4	0.83	1.45	0.2	0.06	92.9782	13.3513
28	P5.2	Dinis et al. (2020)	Mucope	Africa	14.8751	-16.5294	Bedload (<2 μm)	17.01	1.04	1.17	1.16	0.18	0.06	90.1492	15.2089
29	LA1.32	Dinis et al. (2020)	Dande	Africa	13.5592	-8.60639	Bedload (<32 μm)	20.59	1.01	2.57	1.53	0.26	0.23	84.9865	29.0409
30	LA1.32	Dinis et al. (2020)	Congo	Africa	12.3736	-6.13111	Bedload (<32 μm)	16.16	1.36	1.03	0.66	0.3	0.12	88.4898	14.0245
31	LA25.32	Dinis et al. (2020)	Cuanza	Africa	13.1625	-9.32278	Bedload (<32 μm)	17.89	1.33	1.83	1.13	0.7	0.19	80.6799	26.7242
32	LA27.32	Dinis et al. (2020)	Longa	Africa	13.5211	-10.1972	Bedload (<32 μm)	16.69	3.13	2.17	1.04	0.63	0.18	79.0554	28.557
33	LA32.32	Dinis et al. (2020)	Keve	Africa	14.0958	-10.9886	Bedload (<32 μm)	20.65	0.98	2.43	0.65	0.29	0.15	85.209	25.7717
34	LA35.32	Dinis et al. (2020)	Quicombo	Africa	13.8403	-11.3217	Bedload (<32 μm)	19.99	2.02	2.86	1.17	0.68	0.45	78.9395	35.3517
35	LA37.32	Dinis et al. (2020)	Balombo	Africa	13.9958	-11.9958	Bedload (<32 μm)	19.7	1.36	3.41	0.77	0.5	0.16	78.6858	36.8456
36	LA43.32	Dinis et al. (2020)	Catumbela	Africa	13.5508	-12.4408	Bedload (<32 μm)	21.45	1.64	2.33	1.18	0.61	0.19	82.5662	30.0713
37	LA46.32	Dinis et al. (2020)	Coporolo	Africa	13.1056	-12.9169	Bedload (<32 μm)	20.88	2.49	3.02	1.53	1.53	0.16	71.5483	47.4987
38	LA52.32	Dinis et al. (2020)	Carujamba	Africa	12.5169	-13.9886	Bedload (<32 μm)	19.52	2.22	2.95	2.05	2.48	0.18	64.2134	58.6214
39	LA57.32	Dinis et al. (2020)	Bentiaba	Africa	12.3794	-14.2681	Bedload (<32 μm)	19.34	2.73	2.94	1.64	1.79	0.16	68.07	50.1189
40	LA6.32	Dinis et al. (2020)	Mebridege	Africa	12.9203	-7.20278	Bedload (<32 μm)	17.42	0.68	2.22	1.56	0.11	0.16	86.3018	24.4224
41	LA61.32	Dinis et al. (2020)	Giraul	Africa	12.155	-15.075	Bedload (<32 μm)	21.18	1.85	2.98	1.71	1.02	0.15	76.292	41.7778
42	LA65.32	Dinis et al. (2020)	Curoca	Africa	11.9233	-15.7314	Bedload (<32 μm)	21.78	2.47	1.13	2.17	0.43	0.11	89.1966	20.5346
43	M1602.32	Dinis et al. (2020)	Lunkunga	Africa	14.4285	-5.53183	Bedload (<32 μm)	15.59	0.63	1.99	1.93	0.08	0.14	86.5759	23.1433
44	M1605.32	Dinis et al. (2020)	Mpozo	Africa	13.4965	-5.83035	Bedload (<32 μm)	20.57	0.53	2.13	0.91	0.33	0.07	85.8464	24.4015
45	M1607.32	Dinis et al. (2020)	Bundi	Africa	13.5389	-5.53883	Bedload (<32 μm)	20.11	1.44	0.94	1.18	0.42	0.24	89.3404	16.0765
46	M1608.32	Dinis et al. (2020)	Congo	Africa	13.0703	-5.86289	Bedload (<32 μm)	21.28	0.33	2.08	1.17	0.25	0.29	88.8785	23.1955
47	M1609.32	Dinis et al. (2020)	Congo	Africa	13.0003	-5.8574	Bedload (<32 μm)	20.73	0.41	1.43	0.99	0.23	0.25	90.9084	17.2003
48	M1612.32	Dinis et al. (2020)	Lufu	Africa	13.94	-5.767	Bedload (<32 μm)	20.98	0.25	1.39	0.76	0.04	0.12	92.7652	14.3612
49	P15.32	Dinis et al. (2020)	Caculuvar	Africa	14.284	-16.2756	Bedload (<32 μm)	20.27	2.57	0.78	1.35	0.89	0.09	84.3086	20.6028
50	P5.32	Dinis et al. (2020)	Mucope	Africa	14.8751	-16.5294	Bedload (<32 μm)	13.14	0.63	1.46	0.89	0.11	0.06	87.1219	16.1208
51	Niger	Gaillardet et al. (1999)	Niger	Africa			SPM	21.3168	0.720179	1.95003	1.05999	0.45993		85.4692	24.7839
52	S3775 M	Garzanti et al. (2013)	Katonga	Africa	31.873	0.018669	Bedload (<63 μm)	23.6	0.2	0.7	0.2	0.1	0.27	96.2392	7.41832
53	S3777 M	Garzanti et al. (2013)	Ruizi	Africa	30.7321	-0.585987	Bedload (<63 μm)	7.4	0.1	0.7	0.2	0.1	0.09	88.9184	7.41832
54	S3780 M	Garzanti et al. (2013)	Mwange	Africa			Bedload (<63 μm)	11.8	0.2	1.4	0.4	0.1	0.22	87.5374	13.9147
55	S3785 M	Garzanti et al. (2013)	Yanzi	Africa			Bedload (<63 μm)	10.4	0.1	1.4	0.2	0.3	0.13	83.8103	15.2072
56	S3789 M	Garzanti et al. (2013)	Agatobwe	Africa	29.637	-2.78601	Bedload (<63 μm)	13.6	0.3	1.7	0.4	0.2	0.19	85.7517	17.5113
57	S3790 M	Garzanti et al. (2013)	Akanyaru	Africa	29.5782	-2.80027	Bedload (<63 μm)	22.9	0.3	2	0.6	0.3	0.23	89.5985	21.4057
58	S3791 M	Garzanti et al. (2013)	Kayave	Africa	29.7046	-2.87375	Bedload (<63 μm)	18.2	0.3	1.1	1	0.1	0.27	93.0698	13.0209
59	S3792 M	Garzanti et al. (2013)	Ruvubu	Africa	29.6214	-3.01026	Bedload (<63 μm)	12.2	0.2	1.1	0.4	0.3	0.17	87.8694	13.2107
60	S3793 M	Garzanti et al. (2013)	Nkokoma	Africa	29.7196	-3.12211	Bedload (<63 μm)	16.1	0.3	0.8	0.5	0.1	0.17	93.2312	9.28857
61	S3796 M	Garzanti et al. (2013)	Nyatinduzi	Africa	30.0605	-3.19566	Bedload (<63 μm)	16.2	0	1.3	0.3	0	0.09	92.0078	11.8678
62	S3798 M	Garzanti et al. (2013)	Ruvyironza	Africa	29.8515	-3.49805	Bedload (<63 μm)	17.1	0.3	1.2	0.4	0.1	0.13	91.3073	12.4466
63	S3804 M	Garzanti et al. (2013)	Mubarazi	Africa			Bedload (<63 μm)	17.3	0.4	0.6	0.4	0.1	0.27	95.0822	7.2336
64	S3811 M	Garzanti et al. (2013)	Ruvyironza	Africa	29.7993	-3.79739	Bedload (<63 μm)	12.8	0.2	0.9	0.3	0.1	0.1	91.0194	9.56659
65	S3812 M	Garzanti et al. (2013)	Mubarazi	Africa			Bedload (<63 μm)	15.7	0.6	1	0.5	0.2	0.13	90.0203	12.1761
66	S3813 M	Garzanti et al. (2013)	Ruvubu	Africa	29.8489	-3.04912	Bedload (<63 μm)	16.1	0.4	1.5	0.5	0.3	0.18	86.9634	17.2987
67	S3825 M	Garzanti et al. (2013)	Sanzu	Africa			Bedload (<63 μm)	17.9	0.1	1.5	0.4	0.1	0.2	90.9174	14.764
68	S3826 M	Garzanti et al. (2013)	Rumpungwe	Africa	30.4331	-3.51576	Bedload (<63 μm)	13.8	0.3	1.3	0.3	0.2	0.2	88.4456	13.805
69	S3831 M	Garzanti et al. (2013)	Ruchugi	Africa	30.3827	-5.10572	Bedload (<63 μm)	11.6	0.3	2	0.6	0.1	0.1	82.3049	19.7923
70	S3832 M	Garzanti et al. (2013)	Malagarasi	Africa	30.3827	-5.10572	Bedload (<63 μm)	11.5	0.3	1.8	0.7	0.1	0.08	83.4697	18.3694
71	S3834 M	Garzanti et al. (2013)	Luiche	Africa	29.6941	-4.94316	Bedload (<63 μm)	12.5	0.6	1.5	1.1	0.7	0.09	77.3959	23.452
72	S3837 M	Garzanti et al. (2013)	Malagarasi	Africa	29.8893	-5.19851	Bedload (<63 μm)	11.8	0.7	1.6	1.3	0.6	0.14	76.343	24.0177
73	S3845 M	Garzanti et al. (2013)	Murembwe	Africa	29.4536	-4.00119	Bedload (<63 μm)	19.6	0.5	2.3	0.8	0.8	0.16	81.8995	29.8517
74	S3849 M	Garzanti et al. (2013)	Ruzibazi	Africa	29.3167	-3.72881	Bedload (<63 μm)	18.9	1	2.6	1.2	0.7	0.18	78.6925	33.4567
75	S3852 M	Garzanti et al. (2013)	Mugere	Africa	29.3454	-3.4825	Bedload (<63 μm)	19.9	0.9	2.8	1.4	0.5	0.16	80.9733	33.4017
76	S3856 M	Garzanti et al. (2013)	Rusizi	Africa	29.2384	-3.26515	Bedload (<63 μm)	17.6	0.4	2.7	1.5	0.6	0.16	80.5348	33.0799
77	S3857 M	Garzanti et al. (2013)	Mpanda	Africa	29.3804	-3.2965	Bedload (<63 μm)	20.3	0.7	3.1	1.4	1.4	0.13	75.4078	44.4419
78	S3863 M	Garzanti et al. (2013)	Ruhwa	Africa	29.0403	-2.73968	Bedload (<63 μm)	12.1	0.5	2.2	1.1	0.6	0.06	74.5352	28.321
79	S3865 M	Garzanti et al. (2013)	Rusizi	Africa	28.8956	-2.65341	Bedload (<63 μm)	12.8	0.8	1.9	1.7	0.6	0.2	76.1023	27.7217
80	S3870 M	Garzanti et al. (2013)	Karundura	Africa	29.1452	-2.33379	Bedload (<63 μm)	19.4	0.2	2.5	0.7	0.4	0.17	85.2216	26.8497
81	S3889 M	Garzanti et al. (2013)	Koko	Africa	29.3553	-1.99087	Bedload (<63 μm)	23.1	0.4	2.7	0.8	0.9	0.27	83.7441	33.547
82	S3899 M	Garzanti et al. (2013)	Mukungwa	Africa	29.6332	-1.60911	Bedload (<63 μm)	17.1	1.2	2.8	1.5	1.1	0.23	72.5446	40.3421
83	S3906 M	Garzanti et al. (2013)	Kora	Africa	29.8056	-1.49462	Bedload (<63 μm)	20.2	0.1	3.5	0.3	0.4	0.14	81.9584	34.2399
84	S3918 M	Garzanti et al. (2013)	Akanyaru	Africa	30.0172	-2.11917	Bedload (<63 μm)	23.7	0.4	1.8	0.5	0.2	0.22	90.5341	18.7904
85	S3920 M	Garzanti et al. (2013)	Muvumba	Africa	30.4351	-1.05716	Bedload (<63 μm)	11.2	0.3	1.5	0.3	0.2	0.19	84.5714	15.5371
86	S3922 M	Garzanti et al. (2013)	Kagera	Africa	30.4746	-1.1258	Bedload (<63 μm)	16.7	0.4	1.6	0.4	0.3	0.22	87.3157	17.7381
87	N7-1 M	Garzanti et al. (2013)	Kagera	Africa	31.7258	-0.977774	Bedload (mud)	9.5	0.2	1.1	0.2	0.2	0.14	85.9872	11.7773
88	N7-10 M	Garzanti et al. (2013)	Akanyaru	Africa	29.9679	-2.2845	Bedload (mud)	13.7	0.2	0.9	0.2	0.1	0.11	91.7063	9.25737
89	N7-11 M	Garzanti et al. (2013)	Nyabarongo	Africa	29.6701	-1.90679	Bedload (mud)	20.4	0.2	2.7	0.8	0.4	0.14	84.9677	28.8638
90	N7-12 M	Garzanti et al. (2013)	Base	Africa	29.7699	-1.72643	Bedload (mud)	13.3	0.2	2.1	0.4	0.1	0.18	84.5106	19.8597
91	N7-13 M	Garzanti et al. (2013)	Gataraga	Africa			Bedload (mud)	15.7	3.9	5.1	1.1	3.5	0.43	47.959	86.6817
92	N7-14 M	Garzanti et al. (2013)	Albert Nile	Africa			Bedload (mud)	3.3	0.4	0.4	0.2	0.3	0.05	69.9145	7.40584
93	N7-15 M	Garzanti et al. (2013)	Albert Nile	Africa	31.4712	2.51861	Bedload (mud)	7.2	1.9	0.8	0.4	0.4	0.17	76.7422	12.5068
94	N7-16 M	Garzanti et al. (2013)	Albert Nile	Africa			Bedload (mud)	16.8	1.3	1.6	1.4	1	0.2	76.986	28.9725
95	N7-2 M	Garzanti et al. (2013)	Kagera	Africa	31.3556	-1.25282	Bedload (mud)	6.6	0.6	0.8	0.3	0.2	0.13	81.2406	9.92622
96	N7-20 M	Garzanti et al. (2013)	Victoria Nile	Africa	33.0456	0.650376	Bedload (mud)	14	1.6	3.7	1	2.9	0.25	55.8069	64.1544
97	N7-3 M	Garzanti et al. (2013)	Ruvubu	Africa	30.706	-2.55306	Bedload (mud)	19.8	0.2	1.4	0.3	0.2	0.13	91.2575	14.6343
98	N7-5 M	Garzanti et al. (2013)	Kagera	Africa	30.8421	-2.32985	Bedload (mud)	15.7	0.4	1.9	0.5	0.2	0.19	85.521	19.7403
99	N7-6 M	Garzanti et al. (2013)	Kabilizi	Africa	30.4947	-2.28762	Bedload (mud)	11.9	0.7	0.7	0.2	0.2	0.21	89.3677	8.80126
100	N7-7 M	Garzanti et al. (2013)	Nyabarongo	Africa			Bedload (mud)	20.2	0.3	2.9	0.6	0.5	0.16	83.0454	31.1207
101	N7-9 M	Garzanti et al. (2013)	Nyabarongo	Africa	30.0954	-2.06146	Bedload (mud)	19.9	0.3	3.1	0.6	0.5	0.15	82.0128	32.8528
102	S3782 M	Garzanti et al. (2013)	Muyanza	Africa			Bedload (mud)	9.7	0.1	1.4	0.2	0.1	0.11	85.2376	13.3633
103	S3783 M	Garzanti et al. (2013)	Muhazi	Africa			Bedload (mud)	7.2	1.3	0.5	0.3	0.2	0.16	85.7217	7.37836
104	S3787 M	Garzanti et al. (2013)	Mwogo	Africa	29.6467	-2.51391	Bedload (mud)	24.1	0.2	1.9	0.5	0.2	0.24	90.9925	19.3588
105	S3795 M	Garzanti et al. (2013)	Mubarazi	Africa			Bedload (mud)	14.7	0.6	0.7	0.8	0.1	0.17	93.1161	9.30286
106	S3805 M	Garzanti et al. (2013)	Ruvyironza	Africa	29.9251	-3.32185	Bedload (mud)	11.2	0.1	0.8	0.2	0.1	0.14	91.5745	8.26761
107	S3806 M	Garzanti et al. (2013)	rill sample	Africa			Bedload (mud)	13.8	0	1	0.1	0.1	0.11	91.7128	9.69051
108	S3810 M	Garzanti et al. (2013)	Ruvubu	Africa	30.0108	-3.38321	Bedload (mud)	14.7	0.3	1.1	0.4	0.2	0.13	89.3404	12.6169
109	S3814 M	Garzanti et al. (2013)	Kinyakuru	Africa	29.937	-3.0686	Bedload (mud)	16.3	0.5	0.8	0.3	0.1	0.21	93.1695	8.77377
110	S3816 M	Garzanti et al. (2013)	Ndurumu	Africa	29.8926	-3.20305	Bedload (mud)	8.7	0.2	0.5	0.1	0.1	0.12	91.7522	5.551
111	S3820 M	Garzanti et al. (2013)	Gacucu	Africa			Bedload (mud)	13.9	0.2	1.4	0.2	0.2	0.17	88.285	14.2853
112	S3822 M	Garzanti et al. (2013)	Cizanye	Africa	30.3885	-2.69796	Bedload (mud)	14.4	0.3	1.3	0.3	0.2	0.15	88.2216	13.9727
113	S3823 M	Garzanti et al. (2013)	Ruvubu	Africa	30.4796	-2.95508	Bedload (mud)	18.6	0.3	1.2	0.4	0.1	0.16	91.9616	12.4436
114	S3833 M	Garzanti et al. (2013)	Lugufu	Africa	30.2198	-5.143	Bedload (mud)	12.5	0.3	1.2	0.8	0.1	0.04	88.4769	13.5493
115	S3859 M	Garzanti et al. (2013)	Kaburantwa	Africa	29.2239	-3.01584	Bedload (mud)	18.5	0.3	2.7	1.1	0.7	0.14	81.1956	32.7115
116	S3866 M	Garzanti et al. (2013)	Shangazi	Africa			Bedload (mud)	21.5	0.5	0.2	1	0.1	0.37	98.1547	5.40978
117	S3874 M	Garzanti et al. (2013)	Nyabarongo	Africa	29.6187	-2.09806	Bedload (mud)	17.2	0.3	2.4	0.8	0.4	0.13	83.1314	26.6043
118	S3879 M	Garzanti et al. (2013)	Giswi	Africa			Bedload (mud)	19.3	0.1	2.2	0.5	0.2	0.13	87.6857	21.9066
119	S3880 M	Garzanti et al. (2013)	Akanyaru	Africa	29.5112	-2.64821	Bedload (mud)	19.9	0.2	1.8	0.5	0.2	0.2	89.7308	18.5095
120	S3882 M	Garzanti et al. (2013)	Rukarara	Africa	29.4644	-2.4537	Bedload (mud)	19.2	0.2	1.8	0.7	0.2	0.17	89.3961	19.0608
121	S3884 M	Garzanti et al. (2013)	rill sample	Africa			Bedload (mud)	19.4	0.3	1.3	0.6	0.3	0.23	91.0767	15.4607
122	S3885 M	Garzanti et al. (2013)	Mbirurume	Africa	29.4681	-2.27213	Bedload (mud)	17.8	0.3	1.6	0.4	0.2	0.21	89.431	16.595
123	S3893 M	Garzanti et al. (2013)	Giciye	Africa	29.5569	-1.69917	Bedload (mud)	26.1	0.3	4.5	0.5	0.3	0.16	82.5245	42.5897
124	S3895 M	Garzanti et al. (2013)	Susa	Africa			Bedload (mud)	17.8	2.9	4	1.4	2.9	0.38	56.935	70.6806
125	S3896 M	Garzanti et al. (2013)	Muhe	Africa			Bedload (mud)	14.9	2.6	2.9	1.3	1.6	0.8	63.9389	46.6523
126	S3897 M	Garzanti et al. (2013)	Ruhengeri	Africa			Bedload (mud)	16.9	3.1	3.9	1.3	2.1	0.77	60.2903	60.9074
127	S3902 M	Garzanti et al. (2013)	Mukungwa	Africa	29.6382	-1.65959	Bedload (mud)	22.6	0.6	3.4	0.8	0.5	0.22	81.6855	36.4814
128	S3907 M	Garzanti et al. (2013)	Rugezi	Africa	29.8243	-1.42409	Bedload (mud)	11.1	0.7	1.1	0.4	0.1	0.32	87.9575	11.5973
129	S3909 M	Garzanti et al. (2013)	Cyuve est	Africa			Bedload (mud)	15.2	2.2	1.7	1.5	1	0.99	74.8217	30.0758
130	S3911 M	Garzanti et al. (2013)	rill sample	Africa			Bedload (mud)	10.5	5.7	1.3	2	0.7	1.14	73.8898	24.6214
131	S3914 M	Garzanti et al. (2013)	Base	Africa	29.8803	-1.6543	Bedload (mud)	14	0.3	2.3	0.4	0.1	0.22	83.9688	21.5845
132	S3916 M	Garzanti et al. (2013)	Nyabarongo	Africa	29.9953	-1.98518	Bedload (mud)	17.5	0.3	2.8	0.7	0.5	0.13	81.0649	30.6477
133	S3917 M	Garzanti et al. (2013)	Mukunguri	Africa			Bedload (mud)	13.6	0.4	4.6	0.2	0.7	0.14	67.5844	46.6216
134	S3919 M	Garzanti et al. (2013)	Karangaza	Africa			Bedload (mud)	14.4	0.5	2.4	0.3	0.2	0.24	81.5589	23.5148
135	S3921 M	Garzanti et al. (2013)	Muvumba	Africa	30.3163	-1.30374	Bedload (mud)	7.2	0.2	1.2	0.2	0.2	0.12	80.8599	12.6936
136	S3924 M	Garzanti et al. (2013)	Kagera	Africa	30.6403	-1.06605	Bedload (mud)	16.9	0.3	1.8	0.4	0.2	0.27	88.1243	18.2338
137	3931	Garzanti et al. (2014)	Kunene	Africa	14.2167	-17.4083	Bedload (<32 μm)	16.37	5.43	3.97	2.92	0.7	0.12	71.2653	49.8336
138	3938	Garzanti et al. (2014)	Hoarusib	Africa	12.9444	-18.7333	Bedload (<32 μm)	15.59	4.06	3.64	3.58	2.03	0.14	59.4827	64.1779
139	3939	Garzanti et al. (2014)	Hoanib	Africa	13.8889	-19.2639	Bedload (<32 μm)	15.14	4.54	3.44	4	1.75	0.15	61.4908	60.4103
140	4264	Garzanti et al. (2014)	Pienaars	Africa	28.3028	-25.2222	Bedload (<32 μm)	14.62	1.23	1.4	1.59	0.37	0.15	84.2514	20.5373
141	4266	Garzanti et al. (2014)	Olifants	Africa	29.8056	-24.2611	Bedload (<32 μm)	13.57	6.99	1.3	3.53	0.82	0.09	76.7743	30.2221
142	4267	Garzanti et al. (2014)	Serobaneng	Africa	29.6222	-24.2667	Bedload (<32 μm)	19.74	3.58	1.52	1.78	0.63	0.08	84.1498	25.0766
143	4268	Garzanti et al. (2014)	Diep	Africa	29.6	-23.6847	Bedload (<32 μm)	16.46	3.1	1.43	2.33	0.71	0.3	80.9085	26.7504
144	4271	Garzanti et al. (2014)	Limpopo	Africa	29.9917	-22.2278	Bedload (<32 μm)	14.89	3.5	1.77	3.22	1.31	0.27	70.5148	39.0062
145	4272	Garzanti et al. (2014)	Mzingwane	Africa	29.9306	-22.1361	Bedload (<32 μm)	16.89	2.73	2.19	2.55	1.53	0.35	69.5215	43.2615
146	4276	Garzanti et al. (2014)	Ngez	Africa	28.9944	-20.9472	Bedload (<32 μm)	16.23	2.21	1.15	2.3	1	0.11	78.1602	27.6318
147	4278	Garzanti et al. (2014)	Mzingwane	Africa	28.9917	-20.3972	Bedload (<32 μm)	15.03	1.82	1.17	1.57	1.42	0.07	71.6786	30.6295
148	4279	Garzanti et al. (2014)	Umguza	Africa	28.4042	-19.7056	Bedload (<32 μm)	15.04	3.03	1.21	1.95	0.6	0.21	82.0786	22.5667
149	4282	Garzanti et al. (2014)	Gwai	Africa	27.1861	-18.6139	Bedload (<32 μm)	16.33	2.33	1.48	1.74	0.4	0.2	84.8394	21.976
150	4283	Garzanti et al. (2014)	Tinde	Africa	27.0222	-18.1556	Bedload (<32 μm)	13.29	0.7	2.48	0.81	0.65	0.09	73.421	30.7693
151	4286	Garzanti et al. (2014)	Zambezi	Africa	26.6764	-18.0764	Bedload (<32 μm)	12.71	3.1	0.91	2.1	0.71	0.17	79.2834	21.7001
152	4286	Garzanti et al. (2014)	Zambezi	Africa	26.6764	-18.0764	Bedload (<32 μm)	10.41	3.78	0.82	2.6	0.81	0.18	74.5558	23.4665
153	4287	Garzanti et al. (2014)	Matetsi	Africa	26.5792	-18.0792	Bedload (<32 μm)	14.16	6.16	0.94	3.67	1.65	0.39	68.7166	37.116
154	4289	Garzanti et al. (2014)	Zambezi	Africa	25.8472	-17.9208	Bedload (<32 μm)	10.61	2.72	0.75	1.44	0.59	0.13	79.3979	17.1388
155	4293	Garzanti et al. (2014)	Sinde	Africa	25.7411	-17.8242	Bedload (<32 μm)	14.6	2.97	0.94	1.98	1.01	0.22	77.0829	25.0814
156	4295	Garzanti et al. (2014)	Ngwezi	Africa	25.1847	-17.5361	Bedload (<32 μm)	18.6	1.58	2.13	1.46	0.58	0.08	81.529	28.7989
157	4296	Garzanti et al. (2014)	Kasaya	Africa	25.0056	-17.4556	Bedload (<32 μm)	16.1	1.79	1.68	0.78	0.29	0.41	85.3084	19.7604
158	4297	Garzanti et al. (2014)	Zambezi	Africa	24.3167	-17.4861	Bedload (<32 μm)	15.01	1.12	1	0.74	0.18	0.13	89.9627	12.6073
159	4298	Garzanti et al. (2014)	Cuando	Africa	23.3444	-17.7917	Bedload (<32 μm)	5.91	10.57	0.45	3.26	0.07	0.08	89.1749	13.6155
160	4299	Garzanti et al. (2014)	Okavango	Africa	21.5889	-18.1139	Bedload (<32 μm)	13.92	1.28	1.15	0.72	0.17	0.12	88.5262	13.7108
161	4300	Garzanti et al. (2014)	Okavango	Africa	22.1917	-18.7639	Bedload (<32 μm)	6.18	2.14	0.99	1.25	0.12	0.19	80.8217	13.2368
162	4301	Garzanti et al. (2014)	Thaoge	Africa	22.2417	-19.3639	Bedload (<32 μm)	7.92	7.06	0.84	2.3	0.11	0.21	86.1695	14.7422
163	4303	Garzanti et al. (2014)	Thaoge	Africa	22.4694	-20.1833	Bedload (<32 μm)	13.95	1.29	0.89	0.7	0.13	0.06	90.9321	10.9866
164	4305	Garzanti et al. (2014)	Boro	Africa	23.3292	-19.8625	Bedload (<32 μm)	10.71	1.84	0.99	0.95	0.13	0.14	87.7196	12.525
165	4307	Garzanti et al. (2014)	Boteti	Africa	23.8556	-20.2625	Bedload (<32 μm)	9.92	1.48	1.26	1.06	0.18	0.08	83.5288	15.6976
166	4309	Garzanti et al. (2014)	Rietfontein	Africa	21.5417	-22.0056	Bedload (<32 μm)	14.31	1.76	2.08	2.01	0.14	0.23	84.067	24.8197
167	4312	Garzanti et al. (2014)	Black Nossob	Africa	18.95	-22.4292	Bedload (<32 μm)	12.63	8.14	2.65	3.16	0.4	0.11	75.1133	35.8273
168	4313	Garzanti et al. (2014)	White Nossob	Africa	18.2333	-22.3528	Bedload (<32 μm)	19.25	2.19	3.89	4.11	1.12	0.19	70.9133	57.2749
169	4319	Garzanti et al. (2014)	Fish	Africa	17.7889	-26.8056	Bedload (<32 μm)	14.7	3.05	2.91	2.57	1.65	0.2	63.1475	50.8145
170	4341	Garzanti et al. (2014)	Swakop	Africa	14.5306	-22.6889	Bedload (<32 μm)	15.7	7.39	3.42	4.06	1.79	0.3	62.0762	60.8668
171	4344	Garzanti et al. (2014)	Omaruru	Africa	14.2667	-22.0861	Bedload (<32 μm)	17.96	1.64	2.95	4.18	0.35	0.13	80.5207	40.6108
172	4348	Garzanti et al. (2014)	Ugab	Africa	13.6667	-21.1639	Bedload (<32 μm)	15.82	6.52	3.33	3.74	0.9	0.2	70.6698	48.9636
173	4350	Garzanti et al. (2014)	Huab	Africa	13.4611	-20.9056	Bedload (<32 μm)	16.37	4.32	3.11	4.52	0.77	0.27	73.5072	47.7472
174	4352	Garzanti et al. (2014)	Koigab	Africa	13.3222	-20.4722	Bedload (<32 μm)	13.8	5.2	2.45	5.22	0.72	0.34	73.3224	43.4954
175	4355	Garzanti et al. (2014)	Uniab	Africa	13.2	-20.1889	Bedload (<32 μm)	12.82	7.36	1.47	3.76	1.39	0.21	67.5283	38.8689
176	4362	Garzanti et al. (2014)	Koigab	Africa	14.0417	-20.2361	Bedload (<32 μm)	13.02	6.71	1.45	3.61	1.82	0.22	63.2722	43.2411
177	4363	Garzanti et al. (2014)	Omatako	Africa	16.8333	-21.1167	Bedload (<32 μm)	18.4	1	3.33	2.06	0.39	0.08	79.0114	38.4547
178	NAM14	Garzanti et al. (2014)	Orange	Africa	16.8972	-28.0778	Bedload (<32 μm)	14.85	2.36	2.97	3.01	1.46	0.18	64.9361	50.3474
179	11	Schneider et al. (2016)	Wambabya	Africa	1.55854	31.1036	Bedload (<63 μm)	10.7	0.9	1.5	0.5	0.5	0.2	76.5993	19.8799
180	12	Schneider et al. (2016)	tribut. Wambabya	Africa	1.41485	31.3369	Bedload (<63 μm)	9.5	0.2	1	0.3	0	0.5	89.7712	9.3199
181	13	Schneider et al. (2016)	tribut. Wambabya	Africa	1.33454	31.2118	Bedload (<63 μm)	11	0.2	0.7	0.3	0	0.4	93.5555	6.77204
182	14	Schneider et al. (2016)	tribut. Wambabya	Africa	1.29849	31.1463	Bedload (<63 μm)	8.9	0.4	1.2	0.3	0.1	0.2	84.5367	12.1709
183	15	Schneider et al. (2016)	tribut. Nkusi	Africa	1.18802	31.0345	Bedload (<63 μm)	8.1	0.3	0.9	0.3	0.1	0.1	86.1406	9.62306
184	16	Schneider et al. (2016)	Nkusi	Africa	1.12961	30.9948	Bedload (<63 μm)	15.1	0.4	1.7	0.4	0.2	0.2	86.1989	17.7325
185	18	Schneider et al. (2016)	tribut. Nkusi	Africa	1.07989	30.9448	Bedload (<63 μm)	12.2	0.4	1.4	0.3	0.3	0.2	84.3859	15.831
186	19	Schneider et al. (2016)	tribut. Nkusi	Africa	0.96402	30.838	Bedload (<63 μm)	13.9	0.2	1.4	0.2	0.1	0.2	89.2172	13.3633
187	20	Schneider et al. (2016)	Muzizi	Africa	0.87096	30.7294	Bedload (<63 μm)	16.9	0.9	1.8	0.8	0.4	0.2	83.8106	22.1024
188	21	Schneider et al. (2016)	Kazinga	Africa	-0.125	30.0481	Bedload (<63 μm)	10.3	4.8	1.7	2.2	1.5	0.4	60.3203	37.7894
189	22	Schneider et al. (2016)	Crater Lake	Africa	0.49667	30.3311	Bedload (<63 μm)	10.4	2.8	0.7	2.7	0.4	0.4	83.3747	17.998
190	23	Schneider et al. (2016)	Dura	Africa	0.45849	30.3801	Bedload (<63 μm)	12.3	3.1	1.1	1	0.7	0.6	77.8784	20.166
191	24	Schneider et al. (2016)	tribut. Dura	Africa	0.43675	30.3933	Bedload (<63 μm)	12.8	1.5	2.7	0.6	1	0.3	67.3228	36.1093
192	25	Schneider et al. (2016)	tribut. Dura	Africa	0.33994	30.4285	Bedload (<63 μm)	13.6	0.3	2.8	0.3	0.2	0.1	78.7678	26.8798
193	26	Schneider et al. (2016)	tribut. Mpanga	Africa	0.17076	30.4859	Bedload (<63 μm)	9.8	1.3	2.4	0.5	1.1	0.2	61.1844	34.4382
194	27	Schneider et al. (2016)	Mpanga	Africa	0.10872	30.4139	Bedload (<63 μm)	10.9	1.2	2.1	0.4	1.2	0.2	64.6872	32.3872
195	28	Schneider et al. (2016)	Mpanga	Africa	0.10075	30.4615	Bedload (<63 μm)	11.5	1.9	1.8	0.7	1.6	0.3	61.4553	35.656
196	29	Schneider et al. (2016)	Dunga	Africa	0.65596	30.1727	Bedload (<63 μm)	15.5	3.5	2.1	2	2.6	0.6	58.8733	53.3121
197	30	Schneider et al. (2016)	Kazi	Africa	0.61985	30.1583	Bedload (<63 μm)	17	3.4	2.3	2.1	1.9	0.4	66.0423	47.2193
198	31	Schneider et al. (2016)	Igasa	Africa	0.57218	30.1913	Bedload (<63 μm)	15.2	3.5	1.8	2	2.3	0.5	61.4988	47.3069
199	32	Schneider et al. (2016)	Mahoma	Africa	0.54333	30.1686	Bedload (<63 μm)	15.2	3.6	1.9	2.2	2.4	0.6	60.4297	49.86
200	34	Schneider et al. (2016)	Mpanga	Africa	0.64312	30.3931	Bedload (<63 μm)	13.6	3.3	1.4	1.6	1.5	1.1	67.8278	33.5875
201	35	Schneider et al. (2016)	Rwimi	Africa	0.37306	30.2108	Bedload (<63 μm)	12.9	3.5	1.8	2.2	2.6	0.4	55.1211	51.3156
202	36	Schneider et al. (2016)	Rwimi	Africa	0.34174	30.2394	Bedload (<63 μm)	12.5	4.9	1.6	2.5	2.3	1	57.3409	46.9867
203	46	Schneider et al. (2016)	Mubuku	Africa	0.30675	30.1011	Bedload (<63 μm)	13.4	5.9	1.4	4.1	2.5	0.2	57.9059	52.0039
204	47	Schneider et al. (2016)	Isebo	Africa	0.26706	30.1102	Bedload (<63 μm)	14.3	2.2	2.4	1.2	1.8	0.3	62.6635	44.435
205	49	Schneider et al. (2016)	Nyamwamba	Africa	0.21374	30.0058	Bedload (<63 μm)	13.9	2.3	2.1	1.7	1.5	0.3	65.8503	39.8082
206	50	Schneider et al. (2016)	Nyamagasani	Africa	0.12307	29.9498	Bedload (<63 μm)	14.6	5.3	1.6	4	2.6	0.2	58.6663	54.5792
207	BN12	Liu et al. (2016)	Baram	Asia	113.953	4.596	Bedload (clay)	23.18	0.22	3.8	1.53	0.38	0.14	82.8352	40.085
208	BN13	Liu et al. (2016)	Baram	Asia	113.95	4.6	Bedload (clay)	20.65	0.36	3.37	1.34	0.36	0.16	82.0695	36.0144
209	BN16	Liu et al. (2016)	Baram	Asia	113.951	4.593	Bedload (clay)	23.12	0.18	3.7	1.44	0.35	0.13	83.4148	38.6426
210	BN5	Liu et al. (2016)	Trusan	Asia	115.154	4.903	Bedload (clay)	20.24	0.17	4.3	1.31	0.38	0.09	79.0214	43.7653
211	CK1-1	Liu et al. (2016)	Cho-Shui	Asia	120.433	23.833	Bedload (clay)	24.15	0.11	4.48	2.3	0.93	0.13	79.1041	52.9628
212	CK2	Liu et al. (2016)	Cho-Shui	Asia	120.284	23.836	Bedload (clay)	22.35	0.72	4.26	2.42	0.86	0.37	77.6061	51.3728
213	CK3	Liu et al. (2016)	Pei-Kang	Asia	120.179	23.515	Bedload (clay)	23.73	0.07	4.36	2.07	0.6	0.45	80.614	48.2672
214	CK4	Liu et al. (2016)	Ba-Chang	Asia	120.155	23.312	Bedload (clay)	22.75	0.19	3.86	2.48	0.37	0.43	82.6162	43.0305
215	CK5	Liu et al. (2016)	Tseng-Wen	Asia	120.127	23.085	Bedload (clay)	23.38	0.2	4.31	2.54	0.43	0.28	81.3138	47.5709
216	CK6	Liu et al. (2016)	Erh-Jen	Asia	120.185	22.918	Bedload (clay)	23.15	0.24	4.24	2.51	0.44	0.41	81.3323	46.9859
217	CK7-1	Liu et al. (2016)	Kao-Ping	Asia	120.442	22.637	Bedload (clay)	25.02	0.11	5.11	2.04	0.94	0.29	77.9493	57.6888
218	CK8-1	Liu et al. (2016)		Asia			Bedload (clay)	21.84	0.39	4.26	3.78	0.95	0.18	77.1943	55.7484
219	CK9-1	Liu et al. (2016)	Pei-Nan	Asia	121.143	22.792	Bedload (clay)	23.89	0.23	4.86	2.47	1.07	0.36	77.2863	57.9495
220	EK01S	Liu et al. (2016)	Sesayap	Asia	117.545	3.527	Bedload (clay)	22.78	0.2	3.43	1.78	0.3	0.13	84.2495	36.8768
221	EK02	Liu et al. (2016)	Sesayap	Asia	117.546	3.56	Bedload (clay)	22.72	0.1	3.43	1.8	0.31	0.16	84.3267	36.9508
222	EK03	Liu et al. (2016)	Sekatak Bay	Asia	117.54	3.502	Bedload (clay)	22.75	0.1	3.41	1.77	0.32	0.14	84.3604	36.7904
223	EK04	Liu et al. (2016)	Sekatak Bay	Asia	117.5	3.386	Bedload (clay)	23.37	0.1	3.47	1.82	0.31	0.16	84.5632	37.3456
224	EK05	Liu et al. (2016)	Kayan	Asia	117.47	3.082	Bedload (clay)	23.37	0.1	3.33	1.7	0.33	0.17	84.9278	36.0102
225	EK06	Liu et al. (2016)	Kayan	Asia	117.431	3.045	Bedload (clay)	22.73	0.09	3.19	1.65	0.3	0.2	85.2058	34.4068
226	EK07	Liu et al. (2016)	Kayan	Asia	117.395	3.022	Bedload (clay)	23.1	0.14	3.17	1.65	0.3	0.2	85.4766	34.2369
227	EK08	Liu et al. (2016)	Kayan	Asia	117.348	2.851	Bedload (clay)	22.48	0.11	3.16	1.71	0.27	0.25	85.3301	34.0408
228	EK09	Liu et al. (2016)	Kayan	Asia	117.407	2.819	Bedload (clay)	22.62	0.21	3.12	1.68	0.3	0.2	85.3881	33.895
229	EK11	Liu et al. (2016)	Segah	Asia	117.441	2.165	Bedload (clay)	23.75	0.22	2.46	1.68	0.23	0.08	87.964	27.9364
230	EK12	Liu et al. (2016)	Segah	Asia	117.912	2.207	Bedload (clay)	21.61	0.14	2.32	1.53	0.21	0.21	88.3238	25.8574
231	EK13	Liu et al. (2016)	Segah	Asia	117.727	2.19	Bedload (clay)	21.64	0.15	2.42	1.52	0.23	0.17	87.8321	26.8635
232	EK15	Liu et al. (2016)	Segah	Asia	117.503	2.161	Bedload (clay)	22.75	0.15	2.45	1.78	0.22	0.12	88.3017	27.7429
233	EK16	Liu et al. (2016)	Mahakam	Asia	116.991	-0.414	Bedload (clay)	22.74	0.19	2.46	1.65	0.25	0.25	88.0913	27.746
234	EK17	Liu et al. (2016)	Mahakam	Asia	117.082	-0.584	Bedload (clay)	22.54	0.22	2.41	1.65	0.25	0.21	88.1846	27.3214
235	EK18	Liu et al. (2016)	Mahakam	Asia	117.087	-0.57	Bedload (clay)	23.34	0.21	2.52	1.71	0.25	0.21	88.1451	28.421
236	IES-1	Liu et al. (2016)	Wu	Asia	120.512	24.193	Bedload (clay)	23.75	0.06	4.35	1.98	0.64	0.29	80.4769	48.3029
237	IES-2	Liu et al. (2016)	Tachia	Asia	120.562	24.336	Bedload (clay)	24.17	0.08	4.69	1.79	0.47	0.21	80.5132	49.0994
238	IES-3	Liu et al. (2016)	Ta'an	Asia	120.603	24.399	Bedload (clay)	23.58	0.25	4.9	1.5	0.47	0.59	79.5084	50.0834
239	IES-4	Liu et al. (2016)	Houlong	Asia	120.766	24.617	Bedload (clay)	22.8	0.25	3.94	2.22	0.36	0.35	82.4381	42.901
240	IES-5	Liu et al. (2016)	Chungkang	Asia	120.84	24.663	Bedload (clay)	23.66	0.23	4.03	2.34	0.37	0.37	82.6377	44.0883
241	IES-6	Liu et al. (2016)	Touchien	Asia	120.941	24.842	Bedload (clay)	24.1	0.14	4.12	2.1	0.39	0.51	82.5305	44.3755
242	IES-7	Liu et al. (2016)	Fengshang	Asia	120.963	24.853	Bedload (clay)	22.73	0.08	3.24	1.96	0.28	0.98	85.1381	35.5016
243	IES-8	Liu et al. (2016)	Tanshui	Asia	121.43	25.162	Bedload (clay)	24.38	0.25	4.21	2.12	0.35	0.46	82.6078	44.8262
244	LZ01	Liu et al. (2016)	Pampanga	Asia	120.819	14.902	Bedload (clay)	20.38	0.92	0.75	3.24	0.85	0.48	88.173	23.8716
245	LZ02	Liu et al. (2016)	Pampanga	Asia	120.768	14.918	Bedload (clay)	19.03	0.83	0.68	2.86	0.72	0.85	90.8329	20.2976
246	LZ03	Liu et al. (2016)	Pampanga	Asia	120.761	14.939	Bedload (clay)	19.13	1.74	0.76	3.55	0.77	0.23	85.0746	25.1149
247	LZ04-1	Liu et al. (2016)	Lubao	Asia	120.569	14.916	Bedload (clay)	18.61	1.03	1.12	2.33	1.44	0.51	81.4693	30.1244
248	LZ06-1	Liu et al. (2016)	Santo Tomas	Asia	120.076	15.034	Bedload (clay)	14.23	1.95	2.23	2.37	2.98	0.27	58.2113	57.0087
249	LZ08	Liu et al. (2016)	Bucao	Asia	120.037	15.262	Bedload (clay)	18.5	1.2	0.77	2.83	1.07	0.3	82.0132	26.2566
250	LZ09	Liu et al. (2016)	Lauis	Asia	119.942	15.596	Bedload (clay)	11.54	0.83	0.03	11.74	0.18	0.11	94.8645	34.6935
251	LZ10	Liu et al. (2016)	Nayom	Asia	119.915	15.809	Bedload (clay)	21.72	0.98	0.09	3.34	0.34	0.07	94.6979	13.8902
252	LZ11	Liu et al. (2016)	Dasol	Asia	119.873	15.992	Bedload (clay)	17.87	3.42	0.43	2.81	0.36	0.17	91.5474	15.5472
253	LZ12	Liu et al. (2016)	Balincaguin	Asia	119.894	16.075	Bedload (clay)	20.13	1.15	0.21	3.8	0.68	0.06	89.0918	20.0958
254	LZ13	Liu et al. (2016)	Agno	Asia	120.226	15.98	Bedload (clay)	19.94	1.05	0.8	3.98	0.9	0.17	83.8972	28.1382
255	LZ14	Liu et al. (2016)	San Pablo	Asia	120.343	16.031	Bedload (clay)	20.18	1.46	0.92	3.4	0.83	0.26	84.4113	26.7517
256	LZ16	Liu et al. (2016)	Aringay	Asia	120.358	16.391	Bedload (clay)	20.43	0.94	0.63	2.52	0.31	0.23	92.3101	15.8701
257	LZ17	Liu et al. (2016)	Bauang	Asia	120.331	16.517	Bedload (clay)	19.59	1.55	0.77	2.92	0.51	0.23	88.6365	20.4667
258	LZ18	Liu et al. (2016)	Baroro	Asia	120.344	16.712	Bedload (clay)	19.26	1.04	0.8	2.81	0.43	0.28	89.4119	19.4963
259	LZ19	Liu et al. (2016)	Amburayang	Asia	120.462	14.914	Bedload (clay)	20.07	1.05	0.72	3.32	0.54	0.34	88.7029	21.4905
260	LZ20	Liu et al. (2016)	Santa Cruz	Asia	120.459	17.094	Bedload (clay)	16.87	2.3	1.02	4.04	0.62	0.19	84.2908	26.9452
261	LZ21	Liu et al. (2016)	Santa Maria	Asia	120.484	17.386	Bedload (clay)	18.39	1.8	1.07	3.38	0.41	0.17	88.0021	23.1302
262	LZ22	Liu et al. (2016)	Vigan	Asia	120.467	17.559	Bedload (clay)	22.64	1.22	0.53	2.41	0.63	0.2	89.5338	18.4054
263	LZ24	Liu et al. (2016)	Laoag	Asia	120.592	18.193	Bedload (clay)	20.39	1.36	0.38	3.03	0.66	0.23	88.7568	19.1864
264	LZ25	Liu et al. (2016)	Vintar	Asia	120.623	18.248	Bedload (clay)	19.48	1.98	0.55	2.87	0.58	0.22	88.6112	19.2672
265	LZ30	Liu et al. (2016)	Abulug	Asia	121.426	18.338	Bedload (clay)	20.97	1.4	0.77	3.64	0.82	0.3	85.5867	26.0242
266	LZ31	Liu et al. (2016)	Cagayan	Asia	121.673	18.123	Bedload (clay)	20.8	1.3	0.76	2.3	0.32	0.19	91.7288	16.483
267	LZ32	Liu et al. (2016)	Cagayan	Asia	121.688	17.894	Bedload (clay)	18.57	2.53	0.76	2.98	0.37	0.16	90.1017	18.9338
268	LZ33-1	Liu et al. (2016)	Cagayan	Asia	121.691	17.614	Bedload (clay)	21.59	1.24	0.79	2.4	0.52	0.24	89.3772	19.3183
269	LZ34	Liu et al. (2016)	Cagayan	Asia	121.611	17.175	Bedload (clay)	18.19	1.66	1.49	3.38	0.68	0.19	82.531	29.8089
270	LZ35	Liu et al. (2016)	Cagayan	Asia	121.614	17.13	Bedload (clay)	18.87	1.78	1.34	2.95	0.39	0.23	87.3462	24.0074
271	LZ36	Liu et al. (2016)	Cagayan	Asia	121.657	16.972	Bedload (clay)	19.16	1.4	1.23	2.38	0.26	0.2	89.7555	20.0037
272	LZ37	Liu et al. (2016)	Cagayan	Asia	121.745	16.747	Bedload (clay)	21.66	0.57	0.75	1.52	0.25	0.22	92.9837	13.441
273	LZ38	Liu et al. (2016)	Cagayan	Asia	121.698	16.77	Bedload (clay)	20.43	1.11	0.71	1.56	0.24	0.22	92.9135	13.0964
274	LZ39	Liu et al. (2016)	Cagayan	Asia	121.556	16.696	Bedload (clay)	20.03	1.09	1.3	1.32	0.36	0.3	88.5434	18.8285
275	LZ40	Liu et al. (2016)	Cagayan	Asia	121.267	16.587	Bedload (clay)	19.6	2.12	0.97	3.4	0.79	0.22	84.3038	26.7154
276	LZ41	Liu et al. (2016)	Cagayan	Asia	121.094	16.364	Bedload (clay)	21.94	1.1	0.54	2.16	0.46	0.21	91.272	15.842
277	LZ42	Liu et al. (2016)	Pampanga	Asia	120.92	15.61	Bedload (clay)	19.86	1.71	0.43	2.5	0.6	0.14	89.0599	17.4585
278	LZ43	Liu et al. (2016)	Pampanga	Asia	120.956	15.515	Bedload (clay)	19.75	1.5	0.4	2.38	0.5	0.12	90.4797	15.7205
279	MK01	Liu et al. (2016)	Kelantan	Asia	102.204	6.201	Bedload (clay)	26.21	0.15	1.83	0.52	0.2	0.14	91.9007	18.8194
280	MK02	Liu et al. (2016)	Kelantan	Asia	102.221	6.194	Bedload (clay)	28.09	0.25	2.12	0.6	0.2	0.17	91.3159	21.5694
281	MK03	Liu et al. (2016)	Kelantan	Asia	102.235	6.185	Bedload (clay)	28.9	0.15	2.02	0.59	0.21	0.16	91.9444	20.7182
282	MK06	Liu et al. (2016)	Besut	Asia	102.815	5.603	Bedload (clay)	25.03	0.27	1.83	0.68	0.18	0.17	91.3807	19.1936
283	MK07	Liu et al. (2016)	Dungun	Asia	103.393	4.776	Bedload (clay)	29.22	0.15	2.37	0.38	0.25	0.15	90.7546	23.4806
284	MK08	Liu et al. (2016)	Pahang	Asia	103.39	3.505	Bedload (clay)	27.81	0.11	2.08	0.55	0.21	0.18	91.4592	21.1175
285	MK09	Liu et al. (2016)	Pahang	Asia	103.418	3.502	Bedload (clay)	27.97	0.13	2.06	0.54	0.21	0.18	91.5688	20.9201
286	MK10	Liu et al. (2016)	Pahang	Asia	103.44	3.513	Bedload (clay)	27.98	0.18	2.15	0.58	0.21	0.18	91.2805	21.7947
287	MK11	Liu et al. (2016)	Kemaman	Asia	103.432	4.23	Bedload (clay)	29.5	0.12	2.66	0.39	0.27	0.16	89.8746	26.1555
288	MK12	Liu et al. (2016)	Terengganu	Asia	103.088	5.306	Bedload (clay)	28.35	0.16	1.55	0.42	0.16	0.23	93.5921	15.7969
289	MK13	Liu et al. (2016)	Terengganu	Asia	103.1	5.33	Bedload (clay)	29.58	0.12	2.27	0.42	0.14	0.17	91.6712	21.7274
290	MK14	Liu et al. (2016)	Terengganu	Asia	103.118	5.335	Bedload (clay)	29.14	0.11	2.22	0.44	0.16	0.19	91.6171	21.5423
291	MK15	Liu et al. (2016)	Rajang	Asia	111.808	2.237	Bedload (clay)	24.27	0.13	3.7	1.41	0.2	0.14	84.8479	37.1546
292	MK16	Liu et al. (2016)	Rajang	Asia	111.814	2.282	Bedload (clay)	23.77	0.1	3.7	1.41	0.23	0.14	84.4301	37.4312
293	MK17	Liu et al. (2016)	Rajang	Asia	111.834	2.327	Bedload (clay)	24.37	0.13	3.81	1.42	0.19	0.14	84.5983	38.0242
294	MK18	Liu et al. (2016)	Rajang	Asia	111.834	2.247	Bedload (clay)	24.57	0.12	3.81	1.42	0.21	0.14	84.6085	38.2086
295	MK19	Liu et al. (2016)	Rajang	Asia	112.158	2.106	Bedload (clay)	24.97	0.12	3.92	1.24	0.21	0.15	84.4759	38.6466
296	MR01	Liu et al. (2016)	Mekong	Asia	106.473	10.638	Bedload (clay)	26.36	0.07	1.96	0.94	0.23	0.2	91.3375	21.3579
297	MR02	Liu et al. (2016)	Mekong	Asia	106.407	10.555	Bedload (clay)	25.4	0.08	2.21	0.99	0.27	0.2	89.9548	23.9877
298	MR03	Liu et al. (2016)	Mekong	Asia	106.378	10.33	Bedload (clay)	24.82	0.13	3.03	1.7	0.31	0.29	86.7534	33.278
299	MR04	Liu et al. (2016)	Mekong	Asia	106.373	10.235	Bedload (clay)	25.13	0.12	3.06	1.61	0.33	0.29	86.6994	33.469
300	MR05	Liu et al. (2016)	Mekong	Asia	106.349	10.222	Bedload (clay)	24.47	0.11	2.9	1.66	0.32	0.18	86.9718	32.1558
301	MR06-1	Liu et al. (2016)	Mekong	Asia	106.708	10.202	Bedload (clay)	24.36	0.13	2.98	1.68	0.34	0.33	86.5516	33.0748
302	MR07	Liu et al. (2016)	Mekong	Asia	106.522	10.217	Bedload (clay)	24.75	0.14	2.99	1.74	0.34	0.24	86.7025	33.3251
303	MR08	Liu et al. (2016)	Mekong	Asia	106.028	10.328	Bedload (clay)	24.46	0.15	2.96	1.59	0.3	0.38	86.8682	32.288
304	MR09	Liu et al. (2016)	Mekong	Asia	105.892	10.271	Bedload (clay)	24.71	0.16	3.24	1.76	0.34	0.33	85.8687	35.5035
305	MR10-2	Liu et al. (2016)	Mekong	Asia	105.616	10.407	Bedload (clay)	25.32	0.15	3.14	1.62	0.38	0.07	85.9786	34.7843
306	MR11	Liu et al. (2016)	Mekong	Asia	105.365	10.569	Bedload (clay)	25.38	0.14	3.06	1.76	0.33	0.2	86.8131	33.8825
307	MR12	Liu et al. (2016)	Mekong	Asia	105.277	10.555	Bedload (clay)	25.14	0.15	3.12	1.74	0.33	0.34	86.5102	34.337
308	MR13	Liu et al. (2016)	Mekong	Asia	105.41	10.42	Bedload (clay)	25.02	0.12	3.11	1.7	0.32	0.5	86.5358	34.0496
309	MR14	Liu et al. (2016)	Mekong	Asia	105.475	10.342	Bedload (clay)	25.31	0.11	3.19	1.73	0.34	0.31	86.3163	34.9961
310	MR15	Liu et al. (2016)	Mekong	Asia	105.718	10.101	Bedload (clay)	24.99	0.12	3.13	1.74	0.33	0.35	86.4078	34.4219
311	MR16	Liu et al. (2016)	Mekong	Asia	106.074	9.735	Bedload (clay)	24.61	0.11	3.01	1.68	0.33	0.25	86.6211	33.2374
312	MR17	Liu et al. (2016)	Mekong	Asia	106.031	10.249	Bedload (clay)	24.09	0.15	2.97	1.66	0.34	0.46	86.4549	32.9347
313	RS01	Liu et al. (2016)	Red	Asia	105.689	21.235	Bedload (clay)	25.68	0.12	3.65	1.88	0.37	0.16	84.9216	39.5929
314	RS02	Liu et al. (2016)	Red	Asia	105.654	21.265	Bedload (clay)	26.15	0.12	3.49	1.75	0.3	0.2	85.9595	37.2303
315	RS03	Liu et al. (2016)	Red	Asia	105.437	21.288	Bedload (clay)	26.74	0.31	3.16	1.66	0.23	0.36	87.5603	33.5342
316	RS04	Liu et al. (2016)	Red	Asia	105.437	21.298	Bedload (clay)	26.85	0.19	3.2	1.55	0.19	0.29	87.6693	33.2019
317	RS05-1	Liu et al. (2016)	Red	Asia	105.404	21.303	Bedload (clay)	24.29	0.21	3.18	1.88	0.34	0.47	85.856	35.3247
318	RS06	Liu et al. (2016)	Red	Asia	105.189	21.621	Bedload (clay)	24.98	0.28	2.94	1.51	0.19	0.38	87.7261	30.8835
319	RS07	Liu et al. (2016)	Red	Asia	105.188	21.646	Bedload (clay)	27.73	0.24	2.84	1.39	0.19	0.32	89.116	29.7034
320	RS11	Liu et al. (2016)	Red	Asia	104.353	22.17	Bedload (clay)	23.02	0.78	2.12	2.28	0.24	0.44	88.2861	27.0139
321	RS12	Liu et al. (2016)	Red	Asia	104.484	22.046	Bedload (clay)	22.93	0.73	2.18	2.26	0.25	0.5	88.7688	27.2319
322	RS13	Liu et al. (2016)	Red	Asia	104.59	21.969	Bedload (clay)	22.74	0.71	2.29	2.16	0.23	0.38	87.5438	28.0539
323	RS14	Liu et al. (2016)	Red	Asia	104.59	21.968	Bedload (clay)	25.3	0.13	2.64	1.54	0.3	0.59	88.3034	29.4325
324	RS15	Liu et al. (2016)	Red	Asia	104.774	21.805	Bedload (clay)	23.63	0.66	2.47	2.25	0.28	0.46	87.9651	29.8997
325	RS16	Liu et al. (2016)	Red	Asia	104.868	21.707	Bedload (clay)	23.23	0.58	2.66	2.42	0.27	0.46	87.4837	31.7517
326	RS17	Liu et al. (2016)	Red	Asia	104.966	21.589	Bedload (clay)	24.17	0.49	2.52	2.03	0.24	0.44	88.5587	29.211
327	RS18	Liu et al. (2016)	Red	Asia	105.007	21.546	Bedload (clay)	24.77	0.5	2.78	2.09	0.28	0.41	87.7129	31.9533
328	RS20	Liu et al. (2016)	Red	Asia	105.096	21.456	Bedload (clay)	24.42	0.5	3.88	2.75	0.33	0.33	83.3965	43.7426
329	RS21	Liu et al. (2016)	Red	Asia	105.197	21.325	Bedload (clay)	24.6	0.3	3.16	2.29	0.29	0.33	86.3229	35.8241
330	RS22	Liu et al. (2016)	Red	Asia	105.202	21.321	Bedload (clay)	24.78	0.22	2.9	1.86	0.3	0.38	87.2146	32.5228
331	RS23	Liu et al. (2016)	Red	Asia	105.35	21.234	Bedload (clay)	24.96	0.16	4.15	1.88	0.39	0.23	82.9407	44.0238
332	RS24	Liu et al. (2016)	Red	Asia	105.347	21.236	Bedload (clay)	25.14	0.16	3.74	2.03	0.33	0.35	84.5574	40.402
333	RS25	Liu et al. (2016)	Red	Asia	105.89	20.955	Bedload (clay)	24.99	0.3	3.32	1.99	0.27	0.34	86.0895	36.1716
334	RS26	Liu et al. (2016)	Red	Asia	105.923	20.787	Bedload (clay)	26.14	0.3	3.5	1.93	0.27	0.39	86.0639	37.5349
335	RS27	Liu et al. (2016)	Red	Asia	105.988	20.643	Bedload (clay)	24.88	0.15	3.78	1.93	0.35	0.32	84.2034	40.6505
336	RS28	Liu et al. (2016)	Red	Asia	106.367	20.658	Bedload (clay)	25.2	0.3	3.02	1.75	0.26	0.47	87.207	32.8699
337	RS29	Liu et al. (2016)	Red	Asia	105.911	20.54	Bedload (clay)	24.46	0.19	3.17	1.74	0.31	0.67	86.1226	34.5772
338	RS30	Liu et al. (2016)	Red	Asia	106.217	20.444	Bedload (clay)	24.56	0.29	3.54	2.04	0.37	0.36	84.6879	39.0998
339	RS31	Liu et al. (2016)	Red	Asia	106.184	20.426	Bedload (clay)	24.54	0.3	3.54	2.12	0.35	0.35	84.7736	39.136
340	RS32	Liu et al. (2016)	Red	Asia	106.344	20.37	Bedload (clay)	25.94	0.21	3.43	1.94	0.29	0.38	86.0938	37.1523
341	RS33-1	Liu et al. (2016)	Red	Asia	106.345	20.459	Bedload (clay)	25.68	0.23	3.42	1.92	0.28	0.35	86.0514	36.9201
342	RS33-2	Liu et al. (2016)	Red	Asia	106.345	20.459	Bedload (clay)	24.23	0.24	3.92	2.39	0.34	0.26	83.458	43.0154
343	RS34	Liu et al. (2016)	Red	Asia	106.518	20.788	Bedload (clay)	24.89	0.25	3.54	1.96	0.33	0.35	85.051	38.5105
344	RS35	Liu et al. (2016)	Red	Asia	106.622	20.914	Bedload (clay)	24.91	0.18	3.38	1.86	0.36	0.32	85.4224	37.1525
345	RS36	Liu et al. (2016)	Red	Asia	106.524	20.968	Bedload (clay)	24.17	0.27	3.36	2.02	0.31	0.4	85.3549	36.9628
346	RS37	Liu et al. (2016)	Red	Asia	106.357	20.955	Bedload (clay)	27.5	0.12	3.43	1.43	0.31	0.08	86.6157	35.9681
347	RS38	Liu et al. (2016)	Red	Asia	106.329	20.958	Bedload (clay)	24.56	0.23	3.53	2.01	0.35	0.3	84.8158	38.7478
348	RS39	Liu et al. (2016)	Red	Asia	106.364	21.053	Bedload (clay)	24.84	0.17	3.87	2.1	0.45	0.27	83.4413	42.8054
349	RS40	Liu et al. (2016)	Red	Asia	106.298	21.116	Bedload (clay)	26.54	0.13	3.15	1.26	0.42	0.12	86.6168	34.0983
350	RS41	Liu et al. (2016)	Red	Asia	106.267	21.114	Bedload (clay)	25.39	0.14	4.13	2.17	0.44	0.17	83.0162	45.1143
351	RS42	Liu et al. (2016)	Red	Asia	105.941	21.045	Bedload (clay)	24.73	0.54	3.45	2.14	0.35	0.37	84.8773	38.5611
352	SU04	Liu et al. (2016)	Idragiri	Asia	102.356	-0.358	Bedload (clay)	26.55	0.36	1.61	0.84	0.28	0.16	91.4733	18.951
353	SU05	Liu et al. (2016)	Idragiri	Asia	102.527	-0.365	Bedload (clay)	24.33	0.29	1.51	0.77	0.28	0.13	91.3248	17.8311
354	SU06	Liu et al. (2016)	Idragiri	Asia	102.389	-0.589	Bedload (clay)	27.17	0.11	2.15	0.86	0.08	0.17	91.701	21.3681
355	SU07	Liu et al. (2016)	Malik-Malik	Asia	103.099	-1.267	Bedload (clay)	27.61	0.14	0.85	0.6	0.09	0.28	96.2754	9.70276
356	SU08	Liu et al. (2016)	Batang Hari	Asia	103.567	-1.578	Bedload (clay)	27.51	0.22	1.68	0.79	0.3	0.23	92.2471	19.2117
357	SU09	Liu et al. (2016)	Batang Hari	Asia	103.252	-1.712	Bedload (clay)	26.16	0.21	1.61	0.81	0.29	0.2	92.1781	18.5802
358	SU10	Liu et al. (2016)	Lalang	Asia	103.685	-2.052	Bedload (clay)	28.42	0.09	0.88	0.39	0.13	0.07	96.0576	9.74741
359	SU11	Liu et al. (2016)	Banyuasin	Asia	103.94	-2.381	Bedload (clay)	23.97	0.14	1.2	1.15	0.17	0.18	93.8211	14.929
360	SU12	Liu et al. (2016)	Banyuasin	Asia	104.109	-2.605	Bedload (clay)	22.66	0.12	1.37	1.41	0.19	0.22	92.6579	17.274
361	SU13	Liu et al. (2016)	Musi	Asia	104.719	-3.02	Bedload (clay)	23.36	0.28	1.16	0.86	0.29	0.17	92.7176	15.0392
362	SU14	Liu et al. (2016)	Ogar (Trib. Musi)	Asia	104.737	-3.047	Bedload (clay)	23.14	0.15	0.9	0.75	0.2	0.3	94.6683	11.5551
363	SU16B	Liu et al. (2016)	Komering (Trib. Musi)	Asia	104.862	-3.053	Bedload (clay)	22.86	0.15	0.84	0.68	0.18	0.26	94.9912	10.6681
364	TD-1	Liu et al. (2016)	Hualien	Asia	121.609	23.937	Bedload (clay)	21.78	0.79	4.16	5.06	0.7	0.25	77.0362	56.9071
365	TD-11	Liu et al. (2016)	Hsiukulua	Asia	121.446	23.489	Bedload (clay)	21.62	0.35	4.05	3.96	1.03	0.21	77.6804	54.9962
366	TD-13	Liu et al. (2016)	Hualien branch	Asia	121.491	23.731	Bedload (clay)	20.17	0.87	3.65	4.67	0.75	0.28	76.7906	52.0647
367	TD-16	Liu et al. (2016)	Pei-Nan	Asia	121.123	22.813	Bedload (clay)	26.19	0.1	5.12	1.93	1.31	0.13	77.2856	60.8817
368	TD-17	Liu et al. (2016)	Pei-Nan	Asia	121.145	22.888	Bedload (clay)	19.69	0.78	4.13	2.86	1.33	0.32	72.9244	56.1354
369	TD-18	Liu et al. (2016)	Pei-Nan	Asia	121.144	22.888	Bedload (clay)	25.89	0.22	5.02	1.91	1.33	0.24	77.256	60.1617
370	TD-19	Liu et al. (2016)	Hsiukuluan branch	Asia	121.356	23.316	Bedload (clay)	21.66	0.47	4	4.41	0.62	0.19	79.0239	52.4048
371	TH-1	Liu et al. (2016)	Tha-Chin	Asia	100.249	13.544	Bedload (clay)	16.32	0.11	2.11	1.89	0.26	0.11	85.7516	25.5273
372	TH-10	Liu et al. (2016)	Chao Phraya	Asia	100.536	14.117	Bedload (clay)	21.83	0.1	2.08	1.71	0.21	0.16	89.3684	24.3153
373	TH-11	Liu et al. (2016)	Chao Phraya	Asia	100.563	14.288	Bedload (clay)	23.52	0.13	1.97	1.11	0.2	0.15	90.5261	21.6349
374	TH-12	Liu et al. (2016)	Chao Phraya	Asia	100.455	14.622	Bedload (clay)	24.38	0.09	2.07	1.03	0.19	0.15	90.52	22.1714
375	TH-13	Liu et al. (2016)	Chao Phraya	Asia	100.366	14.936	Bedload (clay)	25.25	0.08	2.49	1.32	0.19	0.19	89.3556	26.5379
376	TH-14	Liu et al. (2016)	Chao Phraya	Asia	100.336	15.003	Bedload (clay)	24.61	0.07	2.35	1.28	0.22	0.21	89.4398	25.5152
377	TH-15	Liu et al. (2016)	Pasak	Asia	100.722	14.559	Bedload (clay)	22.65	0.22	1.78	1.04	0.21	0.21	90.8826	19.9205
378	TH-16	Liu et al. (2016)	Pasak	Asia	101.085	14.835	Bedload (clay)	20.66	0.3	1.38	1.38	0.21	0.18	91.3604	17.621
379	TH-17	Liu et al. (2016)	Pasak	Asia	100.925	14.562	Bedload (clay)	20.95	1.69	1.24	1.1	0.16	0.15	91.8107	15.4075
380	TH-18	Liu et al. (2016)	Prachiburi	Asia	101.691	13.986	Bedload (clay)	23.84	0.09	1.66	1.26	0.15	0.2	92.1045	18.9546
381	TH-19	Liu et al. (2016)	Bangpakong	Asia	101.386	14.054	Bedload (clay)	23.64	0.08	1.45	1.12	0.18	0.23	92.6852	17.0618
382	TH-2	Liu et al. (2016)	Mae Klong	Asia	99.984	13.383	Bedload (clay)	21.22	0.08	2.6	2.03	0.12	0.15	87.5708	28.784
383	TH-20	Liu et al. (2016)	Bangpakong	Asia	101.208	13.729	Bedload (clay)	23.22	0.23	1.74	1.63	0.16	0.22	91.5373	20.7462
384	TH-21	Liu et al. (2016)	Bangpakong	Asia	101.004	13.485	Bedload (clay)	22.35	0.08	1.81	1.84	0.19	0.14	90.7731	22.1963
385	TH-22	Liu et al. (2016)	Chao Phraya	Asia	100.574	13.569	Bedload (clay)	23.41	0.05	2.25	1.44	0.22	0.13	89.3257	25.107
386	TH-3	Liu et al. (2016)	Petch	Asia	99.983	13.213	Bedload (clay)	19.21	0.19	2.31	4.13	0.14	0.13	87.4176	32.3426
387	TH-4	Liu et al. (2016)	Petch	Asia	99.945	13.069	Bedload (clay)	21.03	0.08	3.15	1.89	0.15	0.22	85.1882	33.3458
388	TH-5	Liu et al. (2016)	Mae Klong	Asia	99.848	13.701	Bedload (clay)	23.3	0.16	3.18	1.23	0.1	0.24	86.5954	31.3201
389	TH-6	Liu et al. (2016)	Mae Klong	Asia	99.504	14.04	Bedload (clay)	22.03	0.29	2.9	1.3	0.11	0.24	86.903	29.2273
390	TH-7	Liu et al. (2016)	Mae Klong	Asia	99.642	13.95	Bedload (clay)	22.88	0.2	3.21	1.3	0.09	0.43	86.3306	31.6757
391	TH-8	Liu et al. (2016)	Tha-Chin	Asia	100.189	13.801	Bedload (clay)	22.68	0.08	2.51	1.49	0.2	0.05	88.0717	27.3047
392	TH-9	Liu et al. (2016)	Chao Phraya	Asia	100.485	13.916	Bedload (clay)	23.74	0.09	2.01	1.13	0.19	0.27	90.5129	21.9375
393	WK02	Liu et al. (2016)	Tayan	Asia	110.312	0.266	Bedload (clay)	25.08	0.16	1.56	1.03	0.13	0.15	92.9491	17.2869
394	WK04	Liu et al. (2016)	Landak	Asia	109.961	0.387	Bedload (clay)	25.48	0.19	1.9	0.94	0.23	0.14	91.2434	20.8627
395	WK05	Liu et al. (2016)	Landak	Asia	109.96	0.386	Bedload (clay)	26.28	0.18	1.84	0.88	0.23	0.15	91.7274	20.1733
396	WK06	Liu et al. (2016)	Punggur Kecil	Asia	109.321		Bedload (clay)	25.3	0.12	1.85	0.91	0.2	0.22	91.5619	20.0644
397	WK07	Liu et al. (2016)	Gular	Asia	108.968	0.317	Bedload (clay)	23.2	0.14	2.33	1.8	0.24	0.15	88.8312	26.9633
398	WK08	Liu et al. (2016)	Punggaf Besar	Asia	109.359	-0.272	Bedload (clay)	26.33	0.16	2.29	1.16	0.23	0.19	90.2108	24.767
399	DJX	Bi et al. (2015)	Dajia	Asia	120.56	24.34	Bedload (clay)	22.217	0.440716	4.3274	1.79727	0.483256		77.9783	47.276
400	LJ1	Bi et al. (2015)	Jiaojiang	Asia	121.31	28.7417	Bedload (clay)	19.6645	0.970047	3.21226	2.95269	0.392285		80.4855	39.942
401	LJ2	Bi et al. (2015)	Jiaojiang	Asia	121.25	28.7533	Bedload (clay)	20.0422	0.967273	3.25272	2.98572	0.378706		80.7854	40.2203
402	LYX	Bi et al. (2015)	Lanyang	Asia	121.82	24.71	Bedload (clay)	25.494	0.299424	5.12071	1.95953	0.820347		77.4165	57.2176
403	MJ	Bi et al. (2015)	Minjiang	Asia	119.88	26.07	Bedload (clay)	28.9953	0.271976	2.43681	0.879166	0.106516		90.657	24.3467
404	MLX	Bi et al. (2015)	Mulanxi	Asia	119.09	25.42	Bedload (clay)	22.0199	0.44683	3.00555	2.59318	0.347444		83.3568	36.6786
405	OJ1	Bi et al. (2015)	Oujiang	Asia	120.74	28.01	Bedload (clay)	21.5553	0.657195	3.43858	2.9861	0.398882		81.0659	42.0323
406	OJ2	Bi et al. (2015)	Oujiang	Asia	120.62	28.03	Bedload (clay)	21.4731	0.588286	3.42077	2.89702	0.364806		81.4108	41.2427
407	OJ3	Bi et al. (2015)	Oujiang	Asia	120.47	28.14	Bedload (clay)	21.8832	0.757783	3.41926	2.53714	0.324835		82.1035	39.7772
408	WX	Bi et al. (2015)	Wu	Asia	120.51	24.19	Bedload (clay)	22.4721	0.340134	4.23683	2.07911	0.551439		78.618	47.665
409	FYJ	Bi et al. (2015)	Feiyunjiang	Asia	120.64	27.76	SPM (clay)	21.0442	1.12112	3.4978	3.10751	0.388603		80.6013	42.7514
410	LJ3	Bi et al. (2015)	Jiaojiang	Asia	121.071	28.887	SPM (clay)	22.3335	1.03852	3.36222	2.55767	0.340336		82.4335	39.528
411	LJ4	Bi et al. (2015)	Jiaojiang	Asia	121.12	28.8374	SPM (clay)	21.5948	1.00723	3.32141	2.63777	0.339857		82.0836	39.3967
412	OJ4	Bi et al. (2015)	Oujiang	Asia	119.93	28.44	SPM (clay)	21.5879	0.664525	3.53432	2.94197	0.407719		80.6869	42.8256
413	Tumen	Chen and Wang (1996)	Tumen	Asia	129.882	42.9956	SPM	13.6232	2.81244	3.08381	3.3166	1.17274		65.4336	48.8487
414	CJ-1	Chetelat et al. (2013)	Yangtze	Asia	101.626	26.5751	SPM	15.2191	9.67018	3.23528	2.91387	1.04611		68.6687	47.5655
415	CJ-12	Chetelat et al. (2013)	Yangtze	Asia	107.421	29.7712	SPM	15.0118	6.42863	2.65367	4.6643	0.739844		73.8823	43.9219
416	CJ-13	Chetelat et al. (2013)	Yangtze	Asia	106.754	29.6154	SPM	15.5557	7.26335	3.46221	4.04601	0.908893		69.7756	51.0325
417	CJ-14 10m	Chetelat et al. (2013)	Yangtze	Asia			SPM	16.0732	5.69295	3.2673	3.68674	0.926298		70.9394	48.5873
418	CJ-14 5m	Chetelat et al. (2013)	Yangtze	Asia			SPM	16.0337	5.54803	3.33865	3.67223	0.944562		70.4609	49.3638
419	CJ-14-1m	Chetelat et al. (2013)	Yangtze	Asia			SPM	16.0549	5.55212	3.30868	3.66871	0.913871		70.9037	48.7458
420	CJ-17	Chetelat et al. (2013)	Yangtze	Asia	106.57	29.5496	SPM	15.6924	6.44803	3.12847	3.85512	0.876598		71.4491	47.2997
421	CJ-2	Chetelat et al. (2013)	Yalongjiang	Asia	101.82	26.6688	SPM	30.594	8.06432	4.68855	5.70577	4.00057		62.6516	101.653
422	CJ-3	Chetelat et al. (2013)	Yangtze	Asia	101.852	26.5758	SPM	15.4905	6.87077	3.28673	4.23762	0.960423		69.7511	50.6642
423	CJ-33	Chetelat et al. (2013)	Xiang Jiang	Asia	112.947	28.1227	SPM	20.4817	0.933186	2.99939	1.54017	0.33568		82.4782	33.5878
424	CJ-34	Chetelat et al. (2013)	Ganjiang	Asia	115.868	28.6701	SPM	19.479	0.346696	3.30461	1.32664	0.345209		80.5186	35.7012
425	CJ-36 1m	Chetelat et al. (2013)	Yangtze	Asia			SPM	18.5304	1.92512	3.1909	2.4503	0.764907		75.6308	42.6699
426	CJ-37 5m	Chetelat et al. (2013)	Yangtze	Asia			SPM	17.7123	2.25427	3.08742	2.52476	0.83384		74.4282	42.7908
427	CJ-38 10m	Chetelat et al. (2013)	Yangtze	Asia			SPM	18.2815	2.55885	3.11009	2.55771	0.864101		74.6455	43.4229
428	CJ-39 15m	Chetelat et al. (2013)	Yangtze	Asia			SPM	17.7584	2.29148	3.16438	2.44457	0.850446		74.0492	43.4147
429	CJ-4	Chetelat et al. (2013)	Yangtze	Asia	104.556	28.7027	SPM	15.5414	6.03616	3.09783	4.2951	0.711403		73.1864	46.3486
430	CJ-42	Chetelat et al. (2013)	Yangtze	Asia	120.678	31.9797	SPM	19.4756	2.12049	3.35882	2.58564	0.801184		75.6408	44.8872
431	CJ-43	Chetelat et al. (2013)	Poyang Lake	Asia	116.204	29.6443	SPM	22.056	0.525274	3.32211	1.47234	0.318392		82.6079	35.9425
432	CJ-44	Chetelat et al. (2013)	Yangtze	Asia	116.542	29.9028	SPM	18.5798	2.03645	3.25257	2.2218	0.638453		76.7722	41.1064
433	CJ-45	Chetelat et al. (2013)	Yangtze	Asia	114.321	30.6197	SPM	13.9457	2.48185	2.73974	2.24254	0.88013		70.4073	39.5934
434	CJ-46	Chetelat et al. (2013)	Han Shui	Asia	114.253	30.5667	SPM	13.6025	1.69267	2.56912	2.01743	1.01184		69.0038	39.0418
435	CJ-47	Chetelat et al. (2013)	Han Shui	Asia	114.081	30.5967	SPM	14.3309	2.2752	2.58429	2.21907	1.40875		65.8487	44.3005
436	CJ-5	Chetelat et al. (2013)	Mingjiang	Asia	104.562	28.813	SPM	15.8633	5.62858	3.54548	3.78451	1.18021		67.2622	54.1455
437	CJ-52	Chetelat et al. (2013)	Yangtze	Asia			SPM	15.7971	3.24797	3.02012	2.43695	0.84082		72.3552	42.0575
438	CJ-59	Chetelat et al. (2013)	Donting Lake	Asia	113.079	29.3771	SPM	18.4458	0.993465	3.15138	1.81393	0.417902		79.3981	36.5809
439	CJ-6	Chetelat et al. (2013)	Yangtze	Asia	104.672	28.7679	SPM	15.9259	7.07933	3.25424	4.52648	0.960308		70.4433	51.1833
440	CJ-7	Chetelat et al. (2013)	Yangtze	Asia	105.432	28.8697	SPM	13.7567	8.47272	3.12013	4.20289	0.962897		67.7594	49.1821
441	CJ-8	Chetelat et al. (2013)	Yangtze	Asia	105.465	28.9134	SPM	13.1243	7.83816	2.69466	3.98621	0.979895		68.1243	45.1672
442	SX5	Chetelat et al. (2013)	Yangtze	Asia			SPM	17.3888	5.23146	3.71937	3.51501	0.727982		73.0312	49.6678
443	LW1-1	Deng et al. (2019)	Liwu	Asia	121.628	24.1539	Bedload (<63 μm)	8.57023	2.27375	1.62149	1.68862	1.24139		59.4746	32.7326
444	LW1-2	Deng et al. (2019)	Liwu	Asia	121.628	24.1539	Bedload (<63 μm)	6.46888	3.74833	1.06863	1.09592	1.26667		54.8524	26.6946
445	LW1-3	Deng et al. (2019)	Liwu	Asia	121.628	24.1539	Bedload (<63 μm)	5.75053	5.51767	0.88017	1.40698	1.1771		54.3724	24.9193
446	LW1-4	Deng et al. (2019)	Liwu	Asia	121.628	24.1539	Bedload (<63 μm)	4.40686	5.73525	0.580441	1.22824	1.04778		51.9518	20.3906
447	LW1-6	Deng et al. (2019)	Liwu	Asia	121.628	24.1539	Bedload (<63 μm)	7.57091	2.49638	1.39338	1.55396	1.14443		58.9424	29.3066
448	LW1-7	Deng et al. (2019)	Liwu	Asia	121.628	24.1539	Bedload (<63 μm)	5.91695	4.15097	0.951782	1.05652	1.18463		54.5597	24.6481
449	LW1-8	Deng et al. (2019)	Liwu	Asia	121.628	24.1539	Bedload (<63 μm)	11.6693	2.20753	2.42064	2.50203	1.26503		63.2421	42.0344
450	LW2-1	Deng et al. (2019)	Liwu	Asia	121.582	24.1733	Bedload (<63 μm)	7.29274	3.01579	1.29845	1.33821	1.19167		57.7912	28.45
451	LW2-2_ave	Deng et al. (2019)	Liwu	Asia	121.582	24.1733	Bedload (<63 μm)	10.4467	2.43838	2.05265	1.87742	1.32766		61.3182	37.909
452	LW3-1	Deng et al. (2019)	Liwu	Asia	121.498	24.1797	Bedload (<63 μm)	4.50386	2.50816	0.766884	0.923044	0.794478		56.6667	18.2136
453	LW3-2	Deng et al. (2019)	Liwu	Asia	121.498	24.1797	Bedload (<63 μm)	8.82033	2.48526	1.6348	1.83157	1.33598		58.8587	34.3297
454	LW4	Deng et al. (2019)	Liwu	Asia	121.347	24.1852	Bedload (<63 μm)	11.5842	5.77898	2.13495	1.65915	1.53261		61.1697	40.3682
455	LWT1-1	Deng et al. (2019)	Liwu	Asia	121.611	24.1652	Bedload (<63 μm)	8.47619	8.11642	1.37095	2.75741	1.75963		53.8179	39.5236
456	LWT1-2	Deng et al. (2019)	Liwu	Asia	121.611	24.1652	Bedload (<63 μm)	8.14992	12.0155	1.4588	2.13137	1.5586		54.8552	36.2271
457	LWT2-2	Deng et al. (2019)	Liwu	Asia	121.486	24.1849	Bedload (<63 μm)	7.54821	4.1359	1.16935	2.68957	1.163		59.7144	30.7486
458	LWT2-3	Deng et al. (2019)	Liwu	Asia	121.486	24.1849	Bedload (<63 μm)	6.42998	4.0239	0.975683	2.2723	1.07927		58.2576	26.9885
459	LWT3-1	Deng et al. (2019)	Liwu	Asia	121.498	24.1799	Bedload (<63 μm)	10.0384	3.33319	1.76903	2.5272	1.48266		59.6403	39.0779
460	LWT3-2	Deng et al. (2019)	Liwu	Asia	121.498	24.1799	Bedload (<63 μm)	7.08974	3.41884	1.10792	2.0426	1.17829		58.2757	28.6195
461	LWT3-3	Deng et al. (2019)	Liwu	Asia	121.498	24.1799	Bedload (<63 μm)	6.33176	3.1112	1.02962	1.69667	1.11404		56.9827	26.2605
462	ZS1	Deng et al. (2019)	Zhuoshui	Asia	121.165	24.0252	Bedload (<63 μm)	15.9654	1.17597	2.90983	1.9255	1.26741		68.5645	44.6272
463	ZS2-1	Deng et al. (2019)	Zhuoshui	Asia	120.863	23.791	Bedload (<63 μm)	13.1955	1.27138	2.43025	1.67496	1.27379		65.9209	39.937
464	ZS2-2	Deng et al. (2019)	Zhuoshui	Asia	120.863	23.791	Bedload (<63 μm)	11.9745	1.47275	2.19061	1.56425	1.31499		64.1296	38.0713
465	ZS3-1	Deng et al. (2019)	Zhuoshui	Asia	121.002	23.784	Bedload (<63 μm)	14.3215	1.25523	2.68642	1.8579	1.31548		66.4335	43.0974
466	ZS3-2	Deng et al. (2019)	Zhuoshui	Asia	121.002	23.784	Bedload (<63 μm)	16.3438	1.16387	2.97229	1.92614	1.24963		69.0406	44.9544
467	ZS4-1	Deng et al. (2019)	Zhuoshui	Asia	121.118	23.9684	Bedload (<63 μm)	14.414	1.63482	2.36533	1.88641	1.43224		66.4646	41.7946
468	ZS4-2	Deng et al. (2019)	Zhuoshui	Asia	121.118	23.9684	Bedload (<63 μm)	13.644	1.56643	2.22278	1.7759	1.43945		65.6397	40.3623
469	ZS4-3	Deng et al. (2019)	Zhuoshui	Asia	121.118	23.9684	Bedload (<63 μm)	15.0079	1.32816	2.60245	1.91466	1.38824		67.0218	43.3793
470	ZS5-1	Deng et al. (2019)	Zhuoshui	Asia	121.047	23.9153	Bedload (<63 μm)	14.6741	1.38758	2.54215	1.86421	1.30116		67.6009	41.7245
471	ZS5-2	Deng et al. (2019)	Zhuoshui	Asia	121.047	23.9153	Bedload (<63 μm)	15.7387	0.356136	2.64844	1.92799	1.47335		72.6058	42.2988
472	ZS6-1	Deng et al. (2019)	Zhuoshui	Asia	120.615	23.784	Bedload (<63 μm)	10.533	1.6006	1.93754	1.44996	1.3382		61.8378	35.8744
473	ZS6-2	Deng et al. (2019)	Zhuoshui	Asia	120.615	23.784	Bedload (<63 μm)	8.30468	2.14362	1.65819	1.42481	1.22867		58.7228	32.1703
474	ZS6-3	Deng et al. (2019)	Zhuoshui	Asia	120.615	23.784	Bedload (<63 μm)	7.91501	2.21008	1.60385	1.38928	1.23026		57.7782	31.6294
475	ZS6-5	Deng et al. (2019)	Zhuoshui	Asia	120.615	23.784	Bedload (<63 μm)	7.95565	2.02485	1.64429	1.32194	1.31655		56.5543	32.7816
476	ZS6-6	Deng et al. (2019)	Zhuoshui	Asia	120.615	23.784	Bedload (<63 μm)	8.08191	2.50185	1.60942	1.45485	1.32654		56.9603	32.967
477	ZS7-1_ave	Deng et al. (2019)	Zhuoshui	Asia	120.29	23.8333	Bedload (<63 μm)	10.7627	1.53059	1.90409	1.43261	1.389		61.8762	36.1279
478	ZS7-2	Deng et al. (2019)	Zhuoshui	Asia	120.29	23.8333	Bedload (<63 μm)	9.78819	1.38335	1.87725	1.27499	1.31418		60.6298	34.6033
479	ZS7-3	Deng et al. (2019)	Zhuoshui	Asia	120.29	23.8333	Bedload (<63 μm)	14.7862	1.13886	2.91957	1.78806	1.18668		67.6685	43.4006
480	ZS7-4	Deng et al. (2019)	Zhuoshui	Asia	120.29	23.8333	Bedload (<63 μm)	11.8354	1.66974	2.23382	1.71762	1.21717		64.8223	37.7339
481	ZS7-5	Deng et al. (2019)	Zhuoshui	Asia	120.29	23.8333	Bedload (<63 μm)	8.9749	1.47838	1.76455	1.3014	1.24796		59.8686	32.9558
482	ZST1-1	Deng et al. (2019)	Zhuoshui	Asia	120.863	23.761	Bedload (<63 μm)	10.5128	1.16603	2.17627	1.24992	1.26862		61.6854	36.5487
483	ZST1-2	Deng et al. (2019)	Zhuoshui	Asia	120.863	23.761	Bedload (<63 μm)	10.5997	1.13606	2.18502	1.29617	1.22457		62.3732	36.2429
484	ZST1-3	Deng et al. (2019)	Zhuoshui	Asia	120.863	23.761	Bedload (<63 μm)	11.0855	1.00824	2.25753	0.912295	1.16561		64.1523	35.0028
485	ZST1-4	Deng et al. (2019)	Zhuoshui	Asia	120.863	23.761	Bedload (<63 μm)	10.7323	0.978977	2.15697	0.85786	1.22581		63.6412	34.4791
486	ZST2-1	Deng et al. (2019)	Zhuoshui	Asia	120.658	23.7579	Bedload (<63 μm)	8.60131	2.01718	1.74629	1.38303	1.3851		57.1558	34.6062
487	ZST2-2	Deng et al. (2019)	Zhuoshui	Asia	120.658	23.7579	Bedload (<63 μm)	8.80713	1.94592	1.80885	1.41229	1.36645		57.7097	35.0033
488	CS1	Deng et al. (2020)	Zhuoshui	Asia	121.165	24.0252	Bedload (30-63 μm)	16.4083	1.17207	2.87655	1.88953	1.27234		69.209	44.3021
489	CS10b	Deng et al. (2020)	Zhuoshui	Asia	120.652	23.7732	Bedload (30-63 μm)	9.12163	1.95672	2.00711	1.13183	1.80516		52.9293	40.9698
490	CS11b	Deng et al. (2020)	Zhuoshui	Asia	120.645	23.7846	Bedload (30-63 μm)	11.5698	1.57294	2.33705	1.26984	1.67817		58.9661	42.6889
491	CS12b	Deng et al. (2020)	Zhuoshui	Asia	120.466	23.8085	Bedload (30-63 μm)	13.1074	1.93811	2.56859	1.5513	1.67504		61.2522	45.3952
492	CS2-2	Deng et al. (2020)	Zhuoshui	Asia	120.863	23.791	Bedload (30-63 μm)	11.9778	1.49502	2.16925	1.49944	1.35876		63.7235	38.2157
493	CS2b	Deng et al. (2020)	Zhuoshui	Asia	121.114	23.9733	Bedload (30-63 μm)	17.0395	2.92878	3.29417	1.91365	1.57793		66.0522	51.4372
494	CS4-2	Deng et al. (2020)	Zhuoshui	Asia	121.118	23.9684	Bedload (30-63 μm)	13.0505	1.71668	2.13578	1.73071	1.42521		65.0844	39.3348
495	CS5-1	Deng et al. (2020)	Zhuoshui	Asia	121.047	23.9153	Bedload (30-63 μm)	14.1236	1.46259	2.46589	1.73665	1.29487		67.0852	40.6527
496	CS6-1	Deng et al. (2020)	Zhuoshui	Asia	120.615	23.784	Bedload (30-63 μm)	10.1165	1.69859	1.83907	1.37674	1.31924		61.5067	34.6178
497	CS6b	Deng et al. (2020)	Zhuoshui	Asia	120.913	23.7926	Bedload (30-63 μm)	15.8764	1.9913	3.20132	1.62339	1.61798		64.3676	50.3101
498	CS7-1	Deng et al. (2020)	Zhuoshui	Asia	120.29	23.8333	Bedload (30-63 μm)	9.79995	1.545	1.70646	1.30438	1.39366		60.3721	34.1498
499	CS7b	Deng et al. (2020)	Zhuoshui	Asia	120.866	23.7767	Bedload (30-63 μm)	9.00752	1.59591	1.96998	1.12189	1.65849		54.2728	38.9368
500	CS9b	Deng et al. (2020)	Zhuoshui	Asia	120.797	23.818	Bedload (30-63 μm)	11.9958	1.9131	2.39375	1.27026	1.73136		59.1407	43.7846
501	JRD-S1	Deng et al. (2020)	Zhuoshui	Asia	120.241	23.8323	Bedload (30-63 μm)	11.613	1.61371	2.25204	1.39543	1.99217		57.3136	45.4511
502	Changjiang	Gaillardet et al. (1999)	Yangtze	Asia			SPM	15.965	3.78	2.74001	2.87981	0.940079		72.489	42.0434
503	Da River	Gaillardet et al. (1999)	Da	Asia			SPM	23.0872	0.520091	3.84006	2.07984	0.35007		81.3052	42.3812
504	Hong Ha	Gaillardet et al. (1999)	Hong Ha	Asia			SPM	18.6057	1.42021	3.05008	2.01981	0.510075		78.8861	37.3504
505	Huanghe	Gaillardet et al. (1999)	Yellow	Asia			SPM	13.3443	9.3114	2.38007	2.74979	1.32021		65.8509	43.0089
506	Mekong	Gaillardet et al. (1999)	Mekong	Asia			SPM	15.9249	3.05044	2.66003	1.87985	0.770099		74.6314	36.6485
507	Xijiang	Gaillardet et al. (1999)	Xijiang	Asia			SPM	18.0557	1.0101	2.36008	1.14987	0.30006		83.6003	26.6718
508	BR402	Garzanti et al. (2011)	Brahmaputra	Asia			SPM	17	1.6	3.6	2.7	1.5	0.2	65.9047	55.252
509	BR409	Garzanti et al. (2011)	Brahmaputra	Asia	89.725	24.4682	SPM	16.7	1.6	3.6	2.6	1.5	0.2	65.5035	54.9763
510	BR415	Garzanti et al. (2011)	Ganga	Asia			SPM	18.6	1.8	3.8	2.4	1	0.16	71.5286	50.4136
511	BR448	Garzanti et al. (2011)	Meghna	Asia			SPM	17.3	1.8	3.4	2.8	1.5	0.2	66.7549	53.8814
512	BR459	Garzanti et al. (2011)	Brahmaputra	Asia			SPM	17.8	2.2	3.2	4.4	1.8	0.2	65.4742	60.051
513	BR500	Garzanti et al. (2011)	Brahmaputra	Asia			SPM	16.4	2.2	3.2	3.1	1.6	0.2	65.2653	54.1623
514	BR519	Garzanti et al. (2011)	Ganga	Asia			SPM	18.3	3.2	3.2	2.8	0.7	0.15	76.0376	42.9632
515	BR522	Garzanti et al. (2011)	Ganga	Asia			SPM	17.8	3.8	3.2	2.8	0.8	0.14	74.4893	44.1157
516	BR528	Garzanti et al. (2011)	Padma	Asia			SPM	17.1	2.8	3.4	2.8	1.2	0.2	69.1506	50.424
517	BR716	Garzanti et al. (2011)	Ganga	Asia	89.0313	24.055	SPM	15.9	3.7	3.3	2.7	0.9	0.15	70.8767	45.8417
518	Demjanka_15	Gordeev et al. (2004)	Demjanka	Asia			SPM	7.74	2.92	0.94	1.1	0.3	2.18	82.8651	13.9069
519	Irtysh_1/A	Gordeev et al. (2004)	Irtysh	Asia			SPM	13.89	1.53	2.04	1.82	1.17	0.26	69.6318	35.8264
520	Irtysh_1/B	Gordeev et al. (2004)	Irtysh	Asia			SPM	12.61	1.39	1.77	1.7	0.62	0.54	76.1203	26.864
521	Irtysh_11	Gordeev et al. (2004)	Irtysh	Asia			SPM	14.63	1.67	1.99	1.95	0.59	0.69	78.1295	29.0759
522	Irtysh_12	Gordeev et al. (2004)	Irtysh	Asia			SPM	14.74	1.63	2.05	1.96	0.63	0.67	77.449	30.074
523	Irtysh_14	Gordeev et al. (2004)	Irtysh	Asia			SPM	11.46	1.71	1.52	1.58	0.49	1.11	79.7893	22.4149
524	Irtysh_16	Gordeev et al. (2004)	Irtysh	Asia			SPM	11.6	1.8	1.51	1.59	0.49	1.08	78.7643	22.6874
525	Irtysh_2	Gordeev et al. (2004)	Irtysh	Asia			SPM	11.96	1.48	1.66	1.67	0.64	0.51	75.3974	26.0776
526	Irtysh_3	Gordeev et al. (2004)	Irtysh	Asia			SPM	12.17	1.39	1.75	1.65	0.65	0.48	75.1098	26.9021
527	Irtysh_4	Gordeev et al. (2004)	Irtysh	Asia			SPM	12.44	1.35	1.77	1.67	0.62	0.6	75.8819	26.7786
528	Irtysh_5	Gordeev et al. (2004)	Irtysh	Asia			SPM	13.14	1.37	1.81	1.75	0.76	0.47	74.6599	28.955
529	Irtysh_7	Gordeev et al. (2004)	Irtysh	Asia			SPM	12.89	1.5	1.82	1.75	0.59	0.65	76.7202	27.0808
530	Irtysh_9	Gordeev et al. (2004)	Irtysh	Asia			SPM	13.5	1.6	1.81	1.81	0.56	0.68	78.0267	26.8155
531	Ishym_10	Gordeev et al. (2004)	Ishym	Asia			SPM	11.43	2.8	1.62	1.81	0.49	1.51	77.2517	24.3952
532	Konda_17	Gordeev et al. (2004)	Konda	Asia			SPM	6.48	1.95	0.86	1.04	0.32	2.09	81.6393	13.1212
533	Ob_18	Gordeev et al. (2004)	Ob	Asia			SPM	8.17	1.97	1.08	1.18	0.53	1.21	74.984	18.2709
534	Tara_6	Gordeev et al. (2004)	Tara	Asia			SPM	15.08	1.82	1.99	1.95	0.58	0.68	78.7779	28.9607
535	Tobol_13	Gordeev et al. (2004)	Tobol	Asia			SPM	8.62	1.79	1.09	1.27	0.41	1.43	82.2961	16.5383
536	Tuy_8	Gordeev et al. (2004)	Tuy	Asia			SPM	7.1	4.02	0.93	1.18	0.34	2.81	76.9617	15.0697
537	CJ-NT-01	Guo et al. (2018)	Yangtze	Asia	120.865	31.9567	SPM	19.2788	2.36474	2.78604	2.2331	1.4261		71.438	46.2527
538	CJ-NT-02	Guo et al. (2018)	Yangtze	Asia	120.865	31.9567	SPM	18.9659	2.57144	2.88849	2.18544	0.990846		74.8083	41.9752
539	CJ-NT-03	Guo et al. (2018)	Yangtze	Asia	120.865	31.9567	SPM	20.7393	1.31304	3.04747	2.02785	0.77419		78.0104	40.3942
540	CJ-NT-04	Guo et al. (2018)	Yangtze	Asia	120.865	31.9567	SPM	18.7565	2.13154	2.94045	2.18215	0.970221		74.6329	42.1698
541	CJ-NT-05	Guo et al. (2018)	Yangtze	Asia	120.865	31.9567	SPM	17.3258	2.42045	2.67329	2.28959	0.947579		74.2408	39.9361
542	CJ-NT-06	Guo et al. (2018)	Yangtze	Asia	120.865	31.9567	SPM	20.4218	2.79772	2.62281	2.2777	0.909817		77.7843	39.0394
543	CJ-NT-07	Guo et al. (2018)	Yangtze	Asia	120.865	31.9567	SPM	24.2647	1.88657	2.15301	1.95244	1.0962		80.3414	36.3007
544	CJ-NT-08	Guo et al. (2018)	Yangtze	Asia	120.865	31.9567	SPM	24.5254	2.24744	2.67578	2.24558	1.49354		75.8457	46.1278
545	CJ-NT-09	Guo et al. (2018)	Yangtze	Asia	120.865	31.9567	SPM	17.5089	2.92997	2.67264	2.37993	0.954075		74.3761	40.2545
546	CJ-NT-10	Guo et al. (2018)	Yangtze	Asia	120.865	31.9567	SPM	12.9266	4.18951	2.00593	2.22737	1.03644		69.8432	35.1208
547	CJ-NT-11	Guo et al. (2018)	Yangtze	Asia	120.865	31.9567	SPM	20.3065	2.81105	2.95722	2.45659	0.860103		77.1011	41.7997
548	CJ-NT-12	Guo et al. (2018)	Yangtze	Asia	120.865	31.9567	SPM	17.2084	3.84038	2.67812	2.44482	1.2508		71.0423	43.8995
549	CJ-NT-13	Guo et al. (2018)	Yangtze	Asia	120.865	31.9567	SPM	20.2307	1.76737	2.86562	2.13363	0.838681		77.5358	39.8846
550	CJ-NT-14	Guo et al. (2018)	Yangtze	Asia	120.865	31.9567	SPM	19.8763	2.17805	3.02231	2.40356	0.904657		76.0834	42.7198
551	CJ-NT-15	Guo et al. (2018)	Yangtze	Asia	120.865	31.9567	SPM	21.0317	1.83759	3.04693	2.41416	0.932441		76.7642	43.2783
552	CJ-NT-16	Guo et al. (2018)	Yangtze	Asia	120.865	31.9567	SPM	18.1824	3.63563	2.62607	2.39216	0.994622		74.8322	40.36
553	CJ-NT-17	Guo et al. (2018)	Yangtze	Asia	120.865	31.9567	SPM	19.0582	4.18576	2.96781	2.76115	1.1719		72.9457	46.3226
554	CJ-NT-18	Guo et al. (2018)	Yangtze	Asia	120.865	31.9567	SPM	16.8163	3.83358	2.68207	2.43137	0.983106		73.2603	40.8109
555	CJ-NT-19	Guo et al. (2018)	Yangtze	Asia	120.865	31.9567	SPM	16.8176	4.36364	2.81777	2.69757	1.15842		71.0227	44.7177
556	CJ-NT-20	Guo et al. (2018)	Yangtze	Asia	120.865	31.9567	SPM	18.1434	3.60446	3.00869	2.82429	1.00325		73.4518	44.9002
557	CJ-NT-21	Guo et al. (2018)	Yangtze	Asia	120.865	31.9567	SPM	15.8208	4.65037	2.7166	2.69293	1.00723		71.667	42.1033
558	CJ-NT-22	Guo et al. (2018)	Yangtze	Asia	120.865	31.9567	SPM	15.5767	5.67363	2.65486	3.13729	0.889695		72.8639	41.4494
559	CJ-NT-23	Guo et al. (2018)	Yangtze	Asia	120.865	31.9567	SPM	17.6209	6.02621	3.1476	3.27235	1.06229		71.8539	47.9955
560	CJ-NT-24	Guo et al. (2018)	Yangtze	Asia	120.865	31.9567	SPM	18.1561	4.27439	3.01362	2.847	1.03052		73.1839	45.319
561	CJ-NT-25	Guo et al. (2018)	Yangtze	Asia	120.865	31.9567	SPM	14.9902	5.78849	2.60318	2.93307	1.17795		69.131	43.7695
562	CJ-NT-26	Guo et al. (2018)	Yangtze	Asia	120.865	31.9567	SPM	16.4108	5.7117	2.8135	3.25853	1.10256		71.0918	45.5841
563	CJ-NT-27	Guo et al. (2018)	Yangtze	Asia	120.865	31.9567	SPM	16.5712	6.3253	2.7832	3.29514	1.16099		70.8055	46.1011
564	CJ-NT-28	Guo et al. (2018)	Yangtze	Asia	120.865	31.9567	SPM	17.9697	4.73575	3.03138	2.94577	0.896169		74.2561	44.1937
565	CJ-NT-29	Guo et al. (2018)	Yangtze	Asia	120.865	31.9567	SPM	15.8757	4.77378	2.67409	2.75511	1.20606		69.8186	44.2051
566	CJ-NT-30	Guo et al. (2018)	Yangtze	Asia	120.865	31.9567	SPM	17.9658	4.19409	2.83731	2.798	0.973204		74.119	43.026
567	CJ-NT-31	Guo et al. (2018)	Yangtze	Asia	120.865	31.9567	SPM	17.7469	4.47712	2.92001	2.76543	1.01071		73.234	44.0708
568	CJ-NT-32	Guo et al. (2018)	Yangtze	Asia	120.865	31.9567	SPM	21.4951	2.28881	3.05607	2.59088	0.844234		77.9348	42.8266
569	CJ-NT-33	Guo et al. (2018)	Yangtze	Asia	120.865	31.9567	SPM	16.98	4.22619	2.74821	2.58174	1.08185		72.2112	42.9252
570	CJ-NT-34	Guo et al. (2018)	Yangtze	Asia	120.865	31.9567	SPM	18.6094	3.12573	2.94589	2.38968	0.726228		76.9376	39.9762
571	CJ-NT-35	Guo et al. (2018)	Yangtze	Asia	120.865	31.9567	SPM	17.8853	4.64147	2.84159	2.64093	0.934755		74.4082	42.1862
572	CJ-NT-36	Guo et al. (2018)	Yangtze	Asia	120.865	31.9567	SPM	19.4023	3.157	2.8179	2.45426	0.847889		76.8642	40.4693
573	CJ-NT-37	Guo et al. (2018)	Yangtze	Asia	120.865	31.9567	SPM	17.155	3.74425	2.6741	2.39915	1.0125		73.3718	40.9931
574	CJ-NT-38	Guo et al. (2018)	Yangtze	Asia	120.865	31.9567	SPM	20.1182	3.01447	2.94846	2.52759	0.960218		76.0063	43.0749
575	CJ-NT-39	Guo et al. (2018)	Yangtze	Asia	120.865	31.9567	SPM	18.9111	3.79785	2.88346	2.64726	0.910285		75.5617	42.2773
576	CJ-NT-40	Guo et al. (2018)	Yangtze	Asia	120.865	31.9567	SPM	19.4403	3.40147	2.97923	2.61157	0.984575		75.0455	43.8484
577	CJ-NT-41	Guo et al. (2018)	Yangtze	Asia	120.865	31.9567	SPM	18.3521	3.25747	2.84637	2.47466	1.20694		72.2402	44.9052
578	CJ-NT-42	Guo et al. (2018)	Yangtze	Asia	120.865	31.9567	SPM	16.795	4.00177	2.70676	2.54784	1.00923		72.8774	41.6428
579	CJ-NT-43	Guo et al. (2018)	Yangtze	Asia	120.865	31.9567	SPM	18.381	3.59843	2.83064	2.67621	0.938662		74.9221	42.2355
580	CJ-NT-44	Guo et al. (2018)	Yangtze	Asia	120.865	31.9567	SPM	17.9949	3.37904	2.8346	2.40967	1.10897		72.8185	43.4971
581	CJ-NT-45	Guo et al. (2018)	Yangtze	Asia	120.865	31.9567	SPM	17.1133	4.19747	2.74473	2.6236	1.20461		71.1637	44.4258
582	CJ-NT-46	Guo et al. (2018)	Yangtze	Asia	120.865	31.9567	SPM	19.3231	2.41319	2.86895	2.64256	1.28073		72.5273	46.4103
583	CJ-NT-47	Guo et al. (2018)	Yangtze	Asia	120.865	31.9567	SPM	16.5279	3.31724	2.61934	2.47385	1.25761		70.3284	43.5588
584	CJ-NT-48	Guo et al. (2018)	Yangtze	Asia	120.865	31.9567	SPM	18.4243	2.52702	2.61151	2.20208	0.968857		75.3892	39.4154
585	CJ-NT-49	Guo et al. (2018)	Yangtze	Asia	120.865	31.9567	SPM	15.5429	3.49148	2.45045	2.26533	1.14857		70.7317	40.293
586	CJ-NT-50	Guo et al. (2018)	Yangtze	Asia	120.865	31.9567	SPM	18.5138	1.87828	2.6983	2.08846	0.874828		76.1478	38.7556
587	CJ-NT-51	Guo et al. (2018)	Yangtze	Asia	120.865	31.9567	SPM	19.3257	1.60347	2.6503	2.02249	1.00532		75.7803	39.67
588	FeiYunJiang_SPM_1	Guo et al. (2018)	Feiyunjiang	Asia	120.636	27.7629	SPM	17.7909	2.32934	3.19959	3.18123	1.28822		69.7878	50.7897
589	FeiYunJiang_SPM_2	Guo et al. (2018)	Feiyunjiang	Asia	120.546	27.7915	SPM	19.6841	1.54072	3.48786	3.22705	0.936646		74.1639	49.3125
590	JiaoJiang_SPM_1	Guo et al. (2018)	Jiaojiang	Asia	121.25	28.7533	SPM	18.4386	1.80708	3.28634	3.11635	1.08076		72.1614	48.9566
591	JiaoJiang_SPM_10	Guo et al. (2018)	Jiaojiang	Asia	121.367	28.692	SPM	18.2434	2.13415	3.33914	3.2269	1.18289		70.8485	50.8869
592	JiaoJiang_SPM_11	Guo et al. (2018)	Jiaojiang	Asia	121.143	28.8419	SPM	16.8379	1.89375	3.07513	3.02625	1.26008		69.2559	48.9812
593	JiaoJiang_SPM_12	Guo et al. (2018)	Jiaojiang	Asia	121.426	28.6869	SPM	16.92	2.08213	3.15792	3.37154	2.95862		58.3621	68.6956
594	JiaoJiang_SPM_2	Guo et al. (2018)	Jiaojiang	Asia	120.908	28.8899	SPM	21.2774	0.482663	3.07542	0.647786	0.593804		80.4108	34.6091
595	JiaoJiang_SPM_3	Guo et al. (2018)	Jiaojiang	Asia	121.071	28.887	SPM	18.5109	1.55383	3.18728	2.69668	0.848366		74.7845	44.2803
596	JiaoJiang_SPM_4	Guo et al. (2018)	Jiaojiang	Asia	121.12	28.8374	SPM	20.7697	1.51578	3.34196	2.88309	0.638069		78.4158	43.6842
597	JiaoJiang_SPM_5	Guo et al. (2018)	Jiaojiang	Asia	121.121	28.8375	SPM	17.8195	1.76371	3.09722	2.52969	1.09244		71.9501	45.8679
598	JiaoJiang_SPM_6	Guo et al. (2018)	Jiaojiang	Asia	121.237	28.7739	SPM	19.1552	1.32238	3.37754	2.83994	0.79556		75.3288	45.6824
599	JiaoJiang_SPM_7	Guo et al. (2018)	Jiaojiang	Asia	121.42	28.6847	SPM	19.1815	1.72938	3.43006	3.15094	0.9275		73.9283	48.5064
600	JiaoJiang_SPM_8	Guo et al. (2018)	Jiaojiang	Asia	121.239	28.7909	SPM	17.2802	2.08419	3.19653	3.27596	2.36502		60.8017	63.2926
601	JiaoJiang_SPM_9	Guo et al. (2018)	Jiaojiang	Asia	120.953	28.8773	SPM	23.7016	0.592212	3.7038	0.928538	0.8023		78.7233	42.9211
602	JinJiang_SPM_1	Guo et al. (2018)	Jinjiang	Asia	118.603	24.8715	SPM	22.2454	0.807346	2.77669	1.86144	2.01677		74.0604	49.364
603	JinJiang_SPM_2	Guo et al. (2018)	Jinjiang	Asia	118.49	24.9787	SPM	26.1714	0.713593	2.33856	0.679792	0.413771		87.0517	26.5036
604	JiuLongJiang_SPM_1	Guo et al. (2018)	Jiulongjiang	Asia	117.848	24.4262	SPM	23.666	0.430331	2.90027	1.70463	0.806463		81.8479	37.8624
605	JiuLongJiang_SPM_2	Guo et al. (2018)	Jiulongjiang	Asia	117.873	24.3327	SPM	23.7524	0.499163	2.59533	1.37739	0.42229		84.9782	30.7056
606	MinJiang_SPM_1	Guo et al. (2018)	Minjiang	Asia	119.883	26.0697	SPM	20.6628	0.729187	2.40176	0.944985	0.497068		82.9896	28.7314
607	MinJiang_SPM_2	Guo et al. (2018)	Minjiang	Asia	119.449	25.9587	SPM	21.3603	0.720226	2.77785	1.34939	0.563699		81.4597	33.8082
608	MinJiang_SPM_3	Guo et al. (2018)	Minjiang	Asia	118.898	26.2045	SPM	24.2325	0.656629	1.92414	0.815417	0.495129		86.7169	24.2955
609	MuLanXi_SPM_1	Guo et al. (2018)	Mulanxi	Asia	118.679	25.4217	SPM	23.2934	1.03615	2.54001	1.04622	0.700799		82.1676	32.5325
610	MuLanXi_SPM_2	Guo et al. (2018)	Mulanxi	Asia	119.01	25.4052	SPM	25.144	0.821272	2.62118	1.25075	0.753046		82.5503	34.3878
611	MuLanXi_SPM_3	Guo et al. (2018)	Mulanxi	Asia	118.935	25.3782	SPM	26.7247	0.719408	2.32297	0.809874	0.659462		85.0861	29.5613
612	MuLanXi_SPM_4	Guo et al. (2018)	Mulanxi	Asia	118.668	25.3626	SPM	27.9893	0.57553	2.1794	0.711839	0.452943		87.9097	25.6917
613	MuLanXi_SPM_5	Guo et al. (2018)	Mulanxi	Asia	119.118	25.4251	SPM	20.4778	0.639511	3.17619	2.54809	0.770157		77.7274	42.7291
614	MuLanXi_SPM_6	Guo et al. (2018)	Mulanxi	Asia	118.793	25.3642	SPM	25.596	0.729331	2.281	0.869513	0.513233		86.0262	27.684
615	MuLanXi_SPM_7	Guo et al. (2018)	Mulanxi	Asia	119.118	25.4251	SPM	21.0875	0.508299	3.27778	2.64427	0.670611		79.089	42.605
616	MuLanXi_SPM_8	Guo et al. (2018)	Mulanxi	Asia	119.09	25.4181	SPM	19.1643	0.772776	3.10685	2.73058	2.0463		70.2019	54.7483
617	OuJiang_SPM_1	Guo et al. (2018)	Oujiang	Asia	119.927	28.4417	SPM	19.0899	1.15882	3.41428	2.90382	1.17931		71.5891	50.5931
618	OuJiang_SPM_2	Guo et al. (2018)	Oujiang	Asia	120.775	28.0126	SPM	20.1315	0.967174	3.58278	3.00284	0.86503		74.9613	48.6752
619	OuJiang_SPM_3	Guo et al. (2018)	Oujiang	Asia	120.3	28.1273	SPM	19.9606	0.87959	3.50735	1.23065	0.998117		73.9322	44.6231
620	OuJiang_SPM_4	Guo et al. (2018)	Oujiang	Asia	120.775	28.0126	SPM	18.8512	0.969112	3.33284	2.56741	0.918698		73.9797	45.9706
621	OuJiang_SPM_5	Guo et al. (2018)	Oujiang	Asia	120.481	28.1358	SPM	19.5261	0.951973	3.17343	1.66238	0.901829		75.3077	41.9275
622	OuJiang_SPM_6	Guo et al. (2018)	Oujiang	Asia	120.775	28.0126	SPM	20.9349	0.704916	3.6736	2.92611	0.80771		76.0663	48.5085
623	5495M	He et al. (2020)	Nanpan	Asia	105.526	24.8042	Bedload (<15 μm)	20.11	0.9	3.11	2.52	1.05	0.14	75.8724	44.8635
624	5496M	He et al. (2020)	Beipan	Asia	105.951	25.06	Bedload (<15 μm)	17.47	3.7	2.97	1.59	0.35	0.14	80.0037	33.6406
625	5500M	He et al. (2020)	Yu	Asia	108.213	22.8228	Bedload (<15 μm)	12.88	6.99	1.71	1.05	0.32	0.18	81.6023	21.1052
626	5501M	He et al. (2020)	Rong	Asia	109.244	24.5792	Bedload (<15 μm)	20.99	0.29	3.74	1.58	0.44	0.12	80.7239	40.5118
627	5502M	He et al. (2020)	Long	Asia	109.218	24.54	Bedload (<15 μm)	15.06	3.85	2.19	1.19	0.32	0.16	81.4783	25.5678
628	5507M	He et al. (2020)	He	Asia	111.497	23.4703	Bedload (<15 μm)	23.8	0.34	3.28	1.07	0.15	0.19	85.7333	32.418
629	5513M	He et al. (2020)	Dong	Asia	113.866	23.1019	Bedload (<15 μm)	24.56	0.33	2.95	0.88	0.17	0.1	86.7459	29.4391
630	5686M	He et al. (2020)	Xinxing	Asia	112.408	22.9414	Bedload (<15 μm)	28.34	0.48	2.49	0.73	0.18	0.34	90.2832	24.9014
631	5687M	He et al. (2020)	Pearl	Asia	113.585	22.795	Bedload (<15 μm)	21.04	0.67	2.6	1.48	0.31	0.19	84.5851	29.7341
632	BGP 21	Lupker et al. (2013)	Lower Meghna	Asia	90.7223	22.8248	SPM	18.1	2.56	3.18	2.82	0.94	0.15	73.4726	45.6144
633	BGP 23	Lupker et al. (2013)	Lower Meghna	Asia	90.8257	22.191	SPM	19.66	1.36	3.56	3	0.97	0.15	73.619	49.6836
634	BR 1005	Lupker et al. (2013)	Lower Meghna	Asia	90.2439	23.4564	SPM	16.562	1.903	3.148	<D.L.	1.589	0.172	65.7281	45.0479
635	BR 1014	Lupker et al. (2013)	Brahmaputra	Asia	89.7969	24.3856	SPM	16.347	2.144	2.93	<D.L.	1.739	0.175	64.7655	44.9252
636	BR 1019	Lupker et al. (2013)	Brahmaputra	Asia	89.7969	24.3856	SPM	15.69	2.354	2.805	<D.L.	1.796	0.173	63.6885	44.5204
637	BR 1026	Lupker et al. (2013)	Ganga	Asia	89.0246	24.0529	SPM	20.194	1.452	3.669	2.214	0.902	0.181	74.4251	47.6589
638	BR 1030	Lupker et al. (2013)	Ganga	Asia	89.0246	24.0529	SPM	20.29	1.445	3.724	2.236	0.919	0.176	74.2006	48.3826
639	BR 1037	Lupker et al. (2013)	Brahmaputra	Asia	89.7969	24.3856	SPM	16.503	2.006	3.358	<D.L.	1.598	0.175	64.9835	46.9352
640	BR 1045	Lupker et al. (2013)	Brahmaputra	Asia	89.7969	24.3856	SPM	16.097	2.402	2.972	<D.L.	1.746	0.18	64.2369	45.3625
641	BR 1050	Lupker et al. (2013)	Lower Meghna	Asia	90.7618	22.5874	SPM	18.029	1.641	3.392	<D.L.	1.439	0.175	68.2004	45.3915
642	BR 1057	Lupker et al. (2013)	Lower Meghna	Asia	90.2439	23.4564	SPM	17.319	1.855	3.402	<D.L.	1.506	0.169	66.7229	46.2486
643	BR 205	Lupker et al. (2013)	Brahmaputra	Asia	89.7969	24.3856	SPM	15.95	2.24	2.86	2.71	1.7	0.19	64.7342	51.352
644	BR 207	Lupker et al. (2013)	Brahmaputra	Asia	89.7969	24.3856	SPM	13.04	2.65	2.5	2.46	1.97	0.19	58.665	50.717
645	BR 212	Lupker et al. (2013)	Ganga	Asia	89.0246	24.0529	SPM	18.46	1.39	3.86	2.52	0.91	0.11	72.0182	50.2168
646	BR 402	Lupker et al. (2013)	Brahmaputra	Asia	89.7257	24.4723	SPM	16.981	1.569	3.634	2.697	1.456	0.172	66.0605	55.0777
647	BR 409	Lupker et al. (2013)	Brahmaputra	Asia	89.7257	24.4723	SPM	16.699	1.649	3.551	2.608	1.485	0.176	65.6696	54.4616
648	BR 415	Lupker et al. (2013)	Ganga	Asia	89.0246	24.0529	SPM	18.568	1.792	3.774	2.388	1.03	0.155	71.2998	50.5054
649	BR 417	Lupker et al. (2013)	Ganga	Asia	89.0246	24.0529	SPM	18.834	1.992	3.9	2.446	1.041	0.149	71.1235	51.8622
650	BR 441	Lupker et al. (2013)	Lower Meghna	Asia	90.7223	22.8248	SPM	18.709	1.489	3.546	2.805	1.303	0.191	69.7198	52.8648
651	BR 448	Lupker et al. (2013)	Lower Meghna	Asia	90.7223	22.8248	SPM	17.335	1.845	3.391	2.766	1.486	0.17	66.9437	53.5499
652	BR 457	Lupker et al. (2013)	Brahmaputra	Asia	89.7257	24.4723	SPM	17.296	2.305	3.104	4.141	1.839	0.187	64.7628	58.9711
653	BR 459	Lupker et al. (2013)	Brahmaputra	Asia	89.7257	24.4723	SPM	17.816	2.218	3.214	4.389	1.845	0.183	65.1039	60.6581
654	BR 500	Lupker et al. (2013)	Brahmaputra	Asia	89.7257	24.4723	SPM	16.385	2.156	3.219	3.052	1.615	0.183	65.0634	54.3642
655	BR 508	Lupker et al. (2013)	Brahmaputra	Asia	89.7257	24.4723	SPM	17.763	1.712	3.667	3.178	1.4	0.168	67.4407	56.0386
656	BR 515	Lupker et al. (2013)	Ganga	Asia	89.0246	24.0529	SPM	16.963	3.76	3.119	2.729	0.848	0.143	73.3399	43.7852
657	BR 519	Lupker et al. (2013)	Ganga	Asia	89.0246	24.0529	SPM	18.313	3.21	3.207	2.818	0.729	0.149	75.7267	43.4065
658	BR 522	Lupker et al. (2013)	Ganga	Asia	89.0246	24.0529	SPM	17.825	3.763	3.206	2.833	0.763	0.142	74.8767	43.8312
659	BR 528	Lupker et al. (2013)	Lower Meghna	Asia	90.2439	23.4564	SPM	17.059	2.778	3.354	2.835	1.162	0.151	69.5922	49.6919
660	BR 705	Lupker et al. (2013)	Brahmaputra	Asia	89.7969	24.3856	SPM	16.261	2.234	2.868	2.759	1.656	0.188	65.5313	51.048
661	BR 709	Lupker et al. (2013)	Brahmaputra	Asia	89.7969	24.3856	SPM	22.539	1.208	3.857	2.712	1.02	0.231	75.0415	51.9397
662	BR 716	Lupker et al. (2013)	Ganga	Asia	89.0246	24.0529	SPM	15.895	3.706	3.268	2.664	0.933	0.145	70.6374	45.851
663	BR 723	Lupker et al. (2013)	Lower Meghna	Asia	90.2439	23.4564	SPM	17.179	3.32	3.38	2.795	0.924	0.155	71.9453	47.0597
664	BR 922	Lupker et al. (2013)	Ganga	Asia	78.3304	30.1266	SPM	12.256	6.112	3.2	4.978	1.458	0.141	59.7358	57.703
665	BR 935	Lupker et al. (2013)	Chambal	Asia	77.9025	26.6575	SPM	15.78	5.976	2.028	3.382	0.5	0.198	80.4267	32.3091
666	BR8202	Lupker et al. (2013)	Lower Meghna	Asia	90.2439	23.4564	SPM	14.713	3.925	3.098	2.533	1.111	0.141	67.7335	46.0975
667	BR8204	Lupker et al. (2013)	Brahmaputra	Asia	89.7969	24.3856	SPM	15.178	1.797	3.362	2.55	1.439	0.151	64.445	52.1665
668	BR8210	Lupker et al. (2013)	Brahmaputra	Asia	89.7969	24.3856	SPM	16.427	2.025	3.016	2.704	1.627	0.167	65.5902	51.8191
669	BR8222	Lupker et al. (2013)	Ganga	Asia	89.0246	24.0529	SPM	15.665	4.096	3.237	2.703	0.959	0.142	70.1703	45.9949
670	BR8229	Lupker et al. (2013)	Lower Meghna	Asia	90.7618	22.5874	SPM	17.856	1.686	3.422	2.742	1.19	0.161	70.0908	50.3358
671	BR8234	Lupker et al. (2013)	Lower Meghna	Asia	90.8257	22.191	SPM	18.817	1.487	3.5	2.794	1.087	0.162	71.8698	49.9545
672	BR8242	Lupker et al. (2013)	Teesta	Asia	89.4334	25.7946	SPM	18.435	1.021	4.333	2.648	1.503	0.161	68.1042	60.0174
673	BR8253	Lupker et al. (2013)	Ganga	Asia	89.0246	24.0529	SPM	15.643	4.245	3.278	2.743	0.972	0.139	69.8679	46.6032
674	BR8261	Lupker et al. (2013)	Brahmaputra	Asia	89.7969	24.3856	SPM	15.364	2.337	2.869	2.82	1.762	0.177	63.3125	52.4462
675	BR8270	Lupker et al. (2013)	Lower Meghna	Asia	90.676	21.993	SPM	17.449	1.675	3.297	2.731	1.192	0.146	69.9644	49.2669
676	BR8281	Lupker et al. (2013)	Ganga	Asia	89.0246	24.0529	SPM	16.581	4.026	3.461	2.794	0.877	0.143	71.4301	47.2032
677	BR8290	Lupker et al. (2013)	Brahmaputra	Asia	89.7969	24.3856	SPM	16.48	2.126	3.014	2.88	1.609	0.177	65.8239	52.0798
678	LO 757	Lupker et al. (2013)	Nayayani	Asia	84.4266	27.703	SPM	11.167	11.861	2.775	2.185	1.362	0.108	59.8699	45.2876
679	LO 762	Lupker et al. (2013)	Kosi	Asia	87.1514	26.8481	SPM	14.858	1.879	3.609	2.148	1.778	0.171	60.3625	57.0628
680	PB 58	Lupker et al. (2013)	Narayani	Asia	84.4266	27.703	SPM	11.937	11.561	3.155	3.1	1.367	0.128	60.1363	51.0949
681	PB 60	Lupker et al. (2013)	Narayani	Asia	84.4266	27.703	SPM	11.914	11.658	3.202	3.124	1.361	0.13	59.9959	51.4911
682	PB 67	Lupker et al. (2013)	Kosi	Asia	87.1514	26.8481	SPM	17.14	1.841	4.279	2.943	1.604	0.162	63.3656	62.9394
683	PB 68	Lupker et al. (2013)	Kosi	Asia	87.1514	26.8481	SPM	16.841	1.972	4.224	2.96	1.591	0.163	63.1979	62.3693
684	PB 69	Lupker et al. (2013)	Kosi	Asia	87.1514	26.8481	SPM	17.541	2.24	4.523	3.781	1.591	0.151	63.3897	67.172
685	PB 79	Lupker et al. (2013)	Karnali	Asia	81.2828	28.639	SPM	10.574	8.691	2.748	3.46	1.148	0.119	61.0305	46.1069
686	BSS 12	Maharana et al. (2018)	Betwa	Asia	80.154	25.9433	SPM	17.75	3.32	1.58	2.33	0.34	0.11	86.2531	23.7603
687	BSS 13	Maharana et al. (2018)	Betwa	Asia	80.154	25.9433	SPM	13.33	4.46	1.64	2.04	0.54	0.12	78.9601	25.7753
688	CSS 12	Maharana et al. (2018)	Chambal	Asia	79.243	26.4932	SPM	14.18	7.44	2.08	2.84	0.5	0.12	78.4438	31.2566
689	CSS 13	Maharana et al. (2018)	Chambal	Asia	79.243	26.4932	SPM	12.28	7.55	1.91	2.51	0.76	0.13	72.8867	31.8994
690	GSSABD12	Maharana et al. (2018)	Ganga	Asia			SPM	16.54	1.56	3.85	3.01	1.13	0.15	67.7163	54.018
691	GSSABD13	Maharana et al. (2018)	Ganga	Asia			SPM	16.77	2.58	3.78	2.92	1.05	0.15	68.9657	52.2535
692	GSSACY12	Maharana et al. (2018)	Ganga	Asia			SPM	14.34	7.61	2.27	2.97	0.59	0.14	76.5273	34.2658
693	GSSB12	Maharana et al. (2018)	Ganga	Asia			SPM	15.99	3.74	3.16	2.37	0.75	0.14	73.0863	42.0143
694	GSSB13	Maharana et al. (2018)	Ganga	Asia			SPM	15.56	6.2	3.25	3.06	0.69	0.13	72.8865	43.9894
695	GSSVIN13	Maharana et al. (2018)	Ganga	Asia			SPM	14.19	4.76	2.57	2.77	0.57	0.16	75.2891	36.0318
696	KSS 12	Maharana et al. (2018)	Ken	Asia	80.3282	25.4828	SPM	18.38	1.51	1.93	0.13	0.3	0.15	85.6628	20.207
697	KSS 13	Maharana et al. (2018)	Ken	Asia	80.3282	25.4828	SPM	13.11	3.77	1.57	2.17	0.55	0.14	78.8852	25.6544
698	SINSS 12	Maharana et al. (2018)	Sindh	Asia	78.7872	26.1508	SPM	13.63	8.27	1.89	2.41	0.79	0.14	74.5823	31.7996
699	SSS 13	Maharana et al. (2018)	Son	Asia	84.7938	25.567	SPM	21.23	0.78	2.07	1.05	0.33	0.15	86.4538	24.2779
700	TSS 12	Maharana et al. (2018)	Ton	Asia	82.0413	25.2417	SPM	18.43	1.36	2.73	2.09	0.34	0.16	81.8973	32.8655
701	YSSABD13	Maharana et al. (2018)	Yamuna	Asia			SPM	13.5	6.42	2.08	2.59	0.62	0.13	75.8791	31.9503
702	YSSAG13	Maharana et al. (2018)	Yamuna	Asia			SPM	15.75	2.02	3.39	2.5	1.08	0.15	68.5588	48.1292
703	B7AK	Pehlivan (2010)	Buyukmelen River	Asia			SPM	14.25	11.25	2.03	2.79	0.82	0.2	74.4305	34.3819
704	Adicha (Y4)	Rachold (1999)	Adicha	Asia			SPM	16.24	0.61	2.56	1.55	1.78		70.46	43.9795
705	Aldan (L2)	Rachold (1999)	Aldan	Asia			SPM	8.79	1.31	1.68	1.36	1.08		62.0676	30.4636
706	Baky (Y7)	Rachold (1999)	Baky	Asia			SPM	12.66	0.75	1.88	1.31	0.74		73.9063	28.1061
707	Bytaktay (Y6)	Rachold (1999)	Bytaktay	Asia			SPM	8.68	0.69	2.52	0.99	2.26		52.9903	46.7252
708	Chara (L1)	Rachold (1999)	Chara	Asia			SPM	10.79	2.69	1.96	3.25	1.23		63.6256	39.7806
709	Dulgalakh (Y2)	Rachold (1999)	Dulgalakh	Asia			SPM	12.07	0.43	1.87	1.06	2.12		65.7276	39.4447
710	Dzhardzhan (L5)	Rachold (1999)	Dzhardzhan	Asia			SPM	13.76	0.5	2.64	1.35	2		66.0997	45.8557
711	Khatanga river	Rachold (1999)	Khatanga	Asia			SPM	13.07	4.33	1.26	4.21	1.35		69.2425	37.865
712	Kheta (K1)	Rachold (1999)	Kheta	Asia			SPM	13.38	5.31	1.16	4.44	1.56		67.6838	40.0699
713	Kotuy (K2)	Rachold (1999)	Kotuy	Asia			SPM	11.97	4.16	1.22	5.27	1.28		68.3918	39.6407
714	Kuygyulyur (Y8)	Rachold (1999)	Kuygyulyur	Asia			SPM	16.38	0.51	2.21	1.26	0.68		78.6811	29.8113
715	Lena river	Rachold (1999)	Lena	Asia			SPM	13.43	2.06	2.56	2.3	1.81		60.6145	48.9416
716	Menkere (L4)	Rachold (1999)	Menkere	Asia			SPM	14.84	0.7	2.82	1.99	1.75		67.3191	47.3533
717	Olbye (Y5)	Rachold (1999)	Olbye	Asia			SPM	14.15	0.67	2.31	1.33	2.02		66.771	43.6154
718	Omoloy (Y9)	Rachold (1999)	Omoloy	Asia			SPM	12.93	0.57	2.14	1.26	1.59		68.4178	37.7594
719	Popigay (K3)	Rachold (1999)	Popigay	Asia			SPM	11.21	2.94	1.6	2.77	1.06		68.2306	33.4407
720	Sartang (Y1)	Rachold (1999)	Sartang	Asia			SPM	11.19	0.36	4.95	0.97	2.32		53.2365	67.0203
721	Tuostakh (Y3)	Rachold (1999)	Tuostakh	Asia			SPM	12.05	4.24	2.1	2.99	1.52		62.3567	43.5949
722	Vilyuy (L3)	Rachold (1999)	Vilyuy	Asia			SPM	13.45	3.04	2.56	2.91	1.18		66.9036	43.3628
723	Yana river	Rachold (1999)	Yana	Asia			SPM	12.98	0.75	2.62	1.37	2.1		62.9045	47.2998
724	Aldan_3	Rachold et al. (1996)	Aldan	Asia	130.663	63.3393	SPM	14.06	2.12	2.77	2.17	1.79		61.2692	50.1362
725	Lena_1	Rachold et al. (1996)	Lena	Asia			SPM	12.86	3.7	2.53	2.93	2.15		56.7204	54.3419
726	Lena_10	Rachold et al. (1996)	Lena	Asia			SPM	14.55	1.5	3.11	1.94	1.98		60.8757	53.8369
727	Lena_11	Rachold et al. (1996)	Lena	Asia			SPM	14.76	2.21	2.79	2.19	1.96		60.919	52.3204
728	Lena_12	Rachold et al. (1996)	Lena	Asia			SPM	15.85	1.27	3.12	2.09	1.99		63.8849	53.8416
729	Lena_13	Rachold et al. (1996)	Lena	Asia			SPM	15.62	1.64	2.97	2.14	2.25		61.2109	56.0452
730	Lena_14	Rachold et al. (1996)	Lena	Asia			SPM	11.43	1.5	2.5	1.31	1.98		56.8067	46.9195
731	Lena_15	Rachold et al. (1996)	Lena	Asia			SPM	14.21	1.93	2.66	2.08	2.02		59.8679	51.6045
732	Lena_17	Rachold et al. (1996)	Lena	Asia			SPM	14.43	1.9	2.78	2.13	2.11		59.224	53.7756
733	Lena_18	Rachold et al. (1996)	Lena	Asia			SPM	15.02	1.89	2.86	2.2	2.15		59.8661	54.9913
734	Lena_18	Rachold et al. (1996)	Lena	Asia			SPM	15.62	2.03	2.86	2.36	2.07		61.1911	54.6512
735	Lena_2	Rachold et al. (1996)	Lena	Asia			SPM	13.68	3.44	2.57	2.87	1.96		59.7099	52.3265
736	Lena_20	Rachold et al. (1996)	Lena	Asia			SPM	14.81	1.6	3.03	2.05	2.22		60.0782	55.9282
737	Lena_21	Rachold et al. (1996)	Lena	Asia			SPM	14.35	1.83	2.69	2.13	2.18		59.3575	53.4783
738	Lena_22	Rachold et al. (1996)	Lena	Asia	126.301	72.4183	SPM	12.64	1.97	2.54	1.94	2.1		56.6844	51.1214
739	Lena_4	Rachold et al. (1996)	Lena	Asia			SPM	13.83	2.33	2.79	2.27	2.07		58.4511	53.8086
740	Lena_7	Rachold et al. (1996)	Lena	Asia			SPM	15.79	0.84	3.09	1.83	1.9		66.3784	50.9449
741	Lena_8	Rachold et al. (1996)	Lena	Asia			SPM	15.43	1.24	3.07	1.9	2		63.5032	52.909
742	Viljuy_6	Rachold et al. (1996)	Viljuy	Asia	126.149	64.0922	SPM	13.22	1.97	2.8	1.49	1.37		63.6848	43.6761
743	Badulu Oya (average)	Ranasinghe et al. (2008)	Mahaweli	Asia			Bedload (<63 μm)	18.8192	2.3367	2.43332	1.16081	1.73889		69.2532	43.9057
744	Belihul Oya (average)	Ranasinghe et al. (2008)	Mahaweli	Asia			Bedload (<63 μm)	18.2524	2.28073	2.57787	1.54222	1.4693		70.5348	43.0779
745	Kotmala Oya (average)	Ranasinghe et al. (2008)	Mahaweli	Asia			Bedload (<63 μm)	23.2028	0.671626	1.46963	0.713069	0.512231		87.6273	20.3503
746	Uma Oya (average)	Ranasinghe et al. (2008)	Mahaweli	Asia			Bedload (<63 μm)	20.9544	1.28728	2.15626	0.82915	1.1997		76.9371	34.4245
747	CJ-SPM-1	Shao et al. (2012)	Yangtze	Asia			SPM	8.81	3.86	1.71	1.93	0.65		68.83	27.3343
748	CJ-SPM-10	Shao et al. (2012)	Yangtze	Asia			SPM	19.74	3.99	3.45	3.46	0.71		76.4804	47.0212
749	CJ-SPM-11	Shao et al. (2012)	Yangtze	Asia			SPM	17.4	4.35	3.14	3.25	0.71		75.2108	43.8095
750	CJ-SPM-12	Shao et al. (2012)	Yangtze	Asia			SPM	17.64	4.37	3.21	3.29	0.7		75.3272	44.399
751	CJ-SPM-13	Shao et al. (2012)	Yangtze	Asia			SPM	16.48	3.79	3.2	2.77	0.96		71.3343	45.8769
752	CJ-SPM-14	Shao et al. (2012)	Yangtze	Asia			SPM	18.3	3.5	2.79	2.52	1.03		74.0621	42.5123
753	CJ-SPM-2	Shao et al. (2012)	Yangtze	Asia			SPM	11.23	3.97	1.98	2.34	0.65		72.396	30.7576
754	CJ-SPM-3	Shao et al. (2012)	Yangtze	Asia			SPM	11.91	3.75	2.5	3.5	0.78		69.3146	39.8699
755	CJ-SPM-4	Shao et al. (2012)	Yangtze	Asia			SPM	10.14	3.94	1.79	3.2	0.57		72.6724	30.5928
756	CJ-SPM-5	Shao et al. (2012)	Yangtze	Asia			SPM	8.89	3.98	2.07	3.33	0.72		65.8536	35.0579
757	CJ-SPM-6	Shao et al. (2012)	Yangtze	Asia			SPM	13.08	4.11	2.36	3.87	0.72		72.6523	39.0094
758	CJ-SPM-7	Shao et al. (2012)	Yangtze	Asia			SPM	9.87	3.98	1.99	3.3	0.72		68.5747	34.2957
759	CJ-SPM-8	Shao et al. (2012)	Yangtze	Asia			SPM	13.13	3.77	2.5	3.09	0.73		71.9925	38.1634
760	CJ-SPM-9	Shao et al. (2012)	Yangtze	Asia			SPM	14.45	2.29	2.56	2.3	1.12		69.1184	40.9897
761	HH-SPM-1	Shao et al. (2012)	Yellow	Asia			SPM	9.42	7.96	1.96	1.82	1.26		60.0486	36.1841
762	HH-SPM-2	Shao et al. (2012)	Yellow	Asia			SPM	11.85	5.6	2.5	2.4	1.13		64.8459	40.871
763	HH-SPM-3	Shao et al. (2012)	Yellow	Asia			SPM	14.17	7.19	2.27	1.9	1.05		70.561	36.6173
764	HH-SPM-4	Shao et al. (2012)	Yellow	Asia			SPM	9.92	6.27	1.9	1.2	0.89		66.555	29.7013
765	HP-SPM-1	Shao et al. (2012)	Heping	Asia			SPM	23.77	4.6	2.6	0.86	1.48		75.5709	41.5085
766	LY-SPM-1	Shao et al. (2012)	Lanyang	Asia			SPM	30.78	0.91	3.11	0.64	1.38		80.8483	43.2184
767	Severnaya Dvina average (1997/2006)	Shevchenko et al. (2010)	Severnaya Dvina	Asia			SPM	9.18723	3.46727	1.74741	2.25678	0.941967	0.401454	64.7991	31.9176
768	Severnaya Dvina average (2004-2006)	Shevchenko et al. (2010)	Severnaya Dvina	Asia			SPM	12.6516	2.01586	2.41453	2.24186	1.08499	0.330421	67.1704	39.1904
769	BR 19 clay	Singh et al. (2002)	Brahmaputra	Asia	94.7731	27.7731	Bedload (clay)	19.6	1.41	3.46	6.18	1.11	0.239996	72.5994	59.2143
770	BR 9 clay	Singh et al. (2002)	Brahmaputra	Asia	91.7503	26.1927	Bedload (clay)	22.14	1.06	3.25	4.61	0.82	0.349994	78.8004	49.3968
771	BGP 18a	Singh et al. (2002)	Brahmaputra	Asia			SPM	16.86	2	3.25	2.87	1.53	0.169997	66.3465	53.1462
772	BR 2	Singh et al. (2002)	Brahmaputra	Asia	91.7397	26.1913	SPM	13.98	2.61	2.53	2.39	1.84	0.129998	61.3895	49.2807
773	BR 52SL	Singh et al. (2002)	Brahmaputra	Asia	91.7528	26.1951	SPM	12.65	2.89	2.47	2.13	1.96	0.139997	58.1008	49.4373
774	BR 59SL	Singh et al. (2002)	Siang	Asia	95.3359	28.0779	SPM	14.32	3.44	3.35	2.67	1.86	0.179997	59.5029	57.2472
775	BR 61SL	Singh et al. (2002)	Subansiri	Asia	94.2569	27.4457	SPM	15.14	1.36	2.16	1.46	1.39	0.119998	68.9739	38.2467
776	BR 63SL	Singh et al. (2002)	Jia Bhareli	Asia	92.8795	26.8107	SPM	13.05	1.03	3.09	1.31	1.36	0.109998	64.4713	44.6479
777	BR 65SL	Singh et al. (2002)	Brahmaputra	Asia	92.853	26.6109	SPM	15.79	2.32	3.17	2.44	1.66	0.169997	63.9707	52.7795
778	BR 67SL	Singh et al. (2002)	Kopili	Asia	92.3536	26.1655	SPM	17.66	0.79	2.24	1.19	0.52	0.179997	81.0254	28.2973
779	BR 69SL	Singh et al. (2002)	Puthimari	Asia	91.6534	26.3668	SPM	15.04	2.43	3.24	2.01	1.82	0.159997	61.2992	54.0325
780	BR 71SL	Singh et al. (2002)	Manas	Asia	90.9195	26.4955	SPM	14.08	1.01	3.12	1.76	0.71	0.129998	71.1351	39.5321
781	BR 73SL	Singh et al. (2002)	Brahmaputra	Asia	89.9959	26.0186	SPM	16.81	1.92	3.38	2.74	1.5	0.159997	66.1705	53.5462
782	BR 3	Singh et al. (2002)	Brahmaputra	Asia	91.7398	26.1962	SPM	15.02	2.4	2.62	2.56	1.71	0.139997	63.963	49.0155
783	19 Nepuraghat	Singh et al. (2005)	Gomati	Asia			SPM	14.99	4.44	3.69	4.96	1.27	0.149997	64.7157	59.6483
784	20 Jagdishpur	Singh et al. (2005)	Gomati	Asia			SPM	15.8	4.14	3.89001	4.12	1.37	0.149997	64.4415	60.1837
785	21 Chanda	Singh et al. (2005)	Gomati	Asia			SPM	16.51	3.8	3.93001	3.21	1.03	0.159997	68.3559	54.0964
786	22 Budalpur	Singh et al. (2005)	Gomati	Asia			SPM	15.45	3.86	3.77	3.79	1.43	0.149997	63.7484	58.9463
787	23 Jaunpur	Singh et al. (2005)	Sai	Asia			SPM	14.99	3.48	3.52	3.56	2.63	0.129998	54.6013	70.0183
788	24 Konighat	Singh et al. (2005)	Sarayan	Asia			SPM	16.21	3.77	3.90001	3.06	1.29	0.139997	65.6914	56.4245
789	25 Gangaganj	Singh et al. (2005)	Loni	Asia			SPM	14.87	4.45	3.72	5.17	0.98	0.129998	67.2207	57.1399
790	26 Jaunpur	Singh et al. (2005)	Kandu	Asia			SPM	15.42	3.84	3.66	3.27	2.59	0.119998	55.2619	69.9469
791	28 Bilhaur	Singh et al. (2005)	Ganga	Asia			SPM	15.76	3.16	3.73	2.59	1.27	0.139997	65.732	53.4545
792	TKH_10–20	Tanaka et al. (2015)	Kuchibuto	Asia	140.697	37.5678	Bedload (10-20 μm)	22.1	1.9	1.49	0.93	1.18	0.54	80.086	28.817
793	TKHN_10–20	Tanaka et al. (2015)	Kuchibuto	Asia	140.697	37.5678	Bedload (10-20 μm)	24.8	1.92	2.14	1.14	1.84	0.71	77.659	40.7907
794	TKHS_10–20	Tanaka et al. (2015)	Kuchibuto	Asia	140.697	37.5678	Bedload (10-20 μm)	22.3	1.65	1.81	0.99	1.62	0.5	77.6267	35.563
795	TKH_20–40	Tanaka et al. (2015)	Kuchibuto	Asia	140.697	37.5678	Bedload (20-40 μm)	21.7	2.05	1.73	0.97	1.68	0.49	75.111	36.4341
796	TKHN_20–40	Tanaka et al. (2015)	Kuchibuto	Asia	140.697	37.5678	Bedload (20-40 μm)	22	1.86	2	1.06	1.75	0.64	76.142	38.6334
797	TKHS_20–40	Tanaka et al. (2015)	Kuchibuto	Asia	140.697	37.5678	Bedload (20-40 μm)	22.8	2.19	1.9	0.99	2.05	0.5	73.5154	41.6674
798	TKH_2–10	Tanaka et al. (2015)	Kuchibuto	Asia	140.697	37.5678	Bedload (2-10 μm)	21.8	1.7	1.25	0.9	0.72	0.71	85.4164	21.3948
799	TKHN_2–10	Tanaka et al. (2015)	Kuchibuto	Asia	140.697	37.5678	Bedload (2-10 μm)	23.2	1.75	1.91	1.08	1.52	0.79	79.8392	35.0203
800	TKHS_2–10	Tanaka et al. (2015)	Kuchibuto	Asia	140.697	37.5678	Bedload (2-10 μm)	21.8	1.34	1.39	0.89	0.94	0.64	84.6436	24.1916
801	TKH_40–63	Tanaka et al. (2015)	Kuchibuto	Asia	140.697	37.5678	Bedload (40-63 μm)	23.4	2.59	2.17	1.11	2.51	0.46	69.8799	49.6854
802	TKHN_40–63	Tanaka et al. (2015)	Kuchibuto	Asia	140.697	37.5678	Bedload (40-63 μm)	23	1.94	2.06	1.06	1.83	0.66	76.1905	40.0173
803	TKHS_40–63	Tanaka et al. (2015)	Kuchibuto	Asia	140.697	37.5678	Bedload (40-63 μm)	22.2	2.01	1.82	0.98	1.89	0.52	74.7754	38.9596
804	2007190002002 Fine	de Caritat and Cooper (2011)	Australia rivers	Australia & New Zealand	141.985	-13.1195	Bedload (<75 µm)	15.0325	0.236049	0.454982	0.873925	0.27	0.0650759	92.5501	9.1456
805	2007190004002 Fine	de Caritat and Cooper (2011)	Australia rivers	Australia & New Zealand	116.122	-22.7363	Bedload (<75 µm)	12.5123	1.16401	1.80294	1.68798	0.444967	0.08799	78.5556	25.0935
806	2007190005002 Fine	de Caritat and Cooper (2011)	Australia rivers	Australia & New Zealand	153.002	-27.8225	Bedload (<75 µm)	14.2104	1.471	1.75994	0.873925	2.41409	0.225016	63.9452	42.6055
807	2007190009002 Fine	de Caritat and Cooper (2011)	Australia rivers	Australia & New Zealand	148.581	-29.5469	Bedload (<75 µm)	11.3711	0.945034	1.76596	0.671943	1.2241	0.0639302	67.4374	30.3291
808	2007190010002 Fine	de Caritat and Cooper (2011)	Australia rivers	Australia & New Zealand	131.413	-17.1653	Bedload (<75 µm)	9.53092	6.02911	1.68887	2.08996	0.715102	0.0808866	69.5084	28.346
809	2007190011002 Fine	de Caritat and Cooper (2011)	Australia rivers	Australia & New Zealand	146.842	-28.3459	Bedload (<75 µm)	13.4234	0.466081	0.709999	0.82401	0.289006	0.0460573	88.6452	11.6322
810	2007190014002 Fine	de Caritat and Cooper (2011)	Australia rivers	Australia & New Zealand	143.66	-35.7518	Bedload (<75 µm)	17.9259	1.06201	2.36791	1.51585	0.38296	0.043995	82.4214	28.7026
811	2007190015002 Fine	de Caritat and Cooper (2011)	Australia rivers	Australia & New Zealand	149.707	-23.5343	Bedload (<75 µm)	15.6797	1.42707	1.53588	1.28187	0.819031	0.208976	78.2536	26.0167
812	2007190016002 Fine	de Caritat and Cooper (2011)	Australia rivers	Australia & New Zealand	119.927	-30.8569	Bedload (<75 µm)	21.6503	0.17994	1.16691	1.14788	2.53218	0.0279551	79.1909	36.785
813	2007190018002 Fine	de Caritat and Cooper (2011)	Australia rivers	Australia & New Zealand	118.796	-30.9634	Bedload (<75 µm)	19.271	1.09307	2.65388	2.04883	1.49612	0.0380373	72.7169	44.6378
814	2007190021002 Fine	de Caritat and Cooper (2011)	Australia rivers	Australia & New Zealand	142.781	-27.641	Bedload (<75 µm)	12.4562	5.90611	0.937911	0.804939	0.895057	0.0520149	75.8766	20.4996
815	2007190022002 Fine	de Caritat and Cooper (2011)	Australia rivers	Australia & New Zealand	149	-29.1282	Bedload (<75 µm)	12.6813	0.957068	1.51095	1.03992	1.00209	0.0639302	72.2478	27.1615
816	2007190025002 Fine	de Caritat and Cooper (2011)	Australia rivers	Australia & New Zealand	149.474	-22.3121	Bedload (<75 µm)	11.1381	1.28197	1.18293	0.617054	2.24209	0.0291009	60.6376	35.5868
817	2007190028002 Fine	de Caritat and Cooper (2011)	Australia rivers	Australia & New Zealand	123.854	-31.8126	Bedload (<75 µm)	9.07688	23.2395	1.12499	2.70983	0.501043	0.0478904	76.0006	22.799
818	2007190029002 Fine	de Caritat and Cooper (2011)	Australia rivers	Australia & New Zealand	125.68	-31.1569	Bedload (<75 µm)	8.96597	22.4895	1.10391	1.48899	0.157983	0.0520149	83.9455	15.3008
819	2007190031002 Fine	de Caritat and Cooper (2011)	Australia rivers	Australia & New Zealand	147.714	-30.1907	Bedload (<75 µm)	8.79081	0.71906	1.33399	0.538948	1.05911	0.0820323	67.1662	24.1362
820	2007190032002 Fine	de Caritat and Cooper (2011)	Australia rivers	Australia & New Zealand	144.279	-38.0882	Bedload (<75 µm)	14.0464	0.909074	1.77789	1.00991	0.800025	0.0950933	75.5055	27.1033
821	2007190034002 Fine	de Caritat and Cooper (2011)	Australia rivers	Australia & New Zealand	118.482	-24.1443	Bedload (<75 µm)	12.5352	1.7321	1.77789	1.75896	0.236031	0.0769912	82.272	22.6685
822	2007190035002 Fine	de Caritat and Cooper (2011)	Australia rivers	Australia & New Zealand	147.351	-20.402	Bedload (<75 µm)	16.8988	0.775029	2.21191	0.772934	1.1571	0.0930311	75.498	33.2465
823	2007190036002 Fine	de Caritat and Cooper (2011)	Australia rivers	Australia & New Zealand	143.169	-26.3152	Bedload (<75 µm)	16.8638	0.68296	1.2899	0.854025	0.293994	0.0918854	87.7073	16.6974
824	2007190039002 Fine	de Caritat and Cooper (2011)	Australia rivers	Australia & New Zealand	115.217	-27.533	Bedload (<75 µm)	20.6632	0.516033	2.08892	1.54786	0.238996	0.0850112	87.1471	24.7623
825	2007190041002 Fine	de Caritat and Cooper (2011)	Australia rivers	Australia & New Zealand	142.631	-20.6387	Bedload (<75 µm)	13.0013	0.915091	1.79295	0.941915	0.861088	0.145046	73.5566	27.6073
826	2007190042002 Fine	de Caritat and Cooper (2011)	Australia rivers	Australia & New Zealand	143.644	-38.0123	Bedload (<75 µm)	8.39686	0.633008	1.05789	0.614898	0.765112	0.113883	71.8973	18.9642
827	2007190044002 Fine	de Caritat and Cooper (2011)	Australia rivers	Australia & New Zealand	141.51	-23.3485	Bedload (<75 µm)	9.95398	0.752082	0.872983	0.547903	0.838038	0.0769912	73.9482	18.3085
828	2007190048002 Fine	de Caritat and Cooper (2011)	Australia rivers	Australia & New Zealand	117.257	-21.7283	Bedload (<75 µm)	14.0404	2.44612	1.56395	1.88084	0.255981	0.0740124	84.7055	21.4175
829	2007190052002 Fine	de Caritat and Cooper (2011)	Australia rivers	Australia & New Zealand	119.55	-34.0724	Bedload (<75 µm)	13.9865	0.358061	2.21384	0.846894	1.37507	0.0359751	72.8087	34.6055
830	2007190054002 Fine	de Caritat and Cooper (2011)	Australia rivers	Australia & New Zealand	139.76	-33.3062	Bedload (<75 µm)	15.7896	5.35006	2.4909	2.15098	0.759046	0.0889065	75.2484	35.8322
831	2007190056002 Fine	de Caritat and Cooper (2011)	Australia rivers	Australia & New Zealand	144.933	-35.9834	Bedload (<75 µm)	13.9625	0.263054	1.7709	0.620039	0.351013	0.0559103	83.1037	20.4681
832	2007190057002 Fine	de Caritat and Cooper (2011)	Australia rivers	Australia & New Zealand	143.575	-31.3628	Bedload (<75 µm)	16.5486	1.08398	2.15794	1.62696	0.649995	0.131985	78.7163	30.3031
833	2007190059002 Fine	de Caritat and Cooper (2011)	Australia rivers	Australia & New Zealand	136.035	-30.9478	Bedload (<75 µm)	17.7379	1.06299	2.25684	2.26988	0.78304	0.0840946	77.9441	34.4487
834	2007190063002 Fine	de Caritat and Cooper (2011)	Australia rivers	Australia & New Zealand	129.322	-19.7679	Bedload (<75 µm)	20.539	0.273968	1.5089	0.653039	0.0710384	0.0478904	91.6672	15.4338
835	2007190067002 Fine	de Caritat and Cooper (2011)	Australia rivers	Australia & New Zealand	121.962	-31.2341	Bedload (<75 µm)	11.3012	4.61715	1.36097	5.67471	2.01307	0.0609514	58.26	50.4019
836	2007190071002 Fine	de Caritat and Cooper (2011)	Australia rivers	Australia & New Zealand	118.166	-32.0515	Bedload (<75 µm)	20.2611	1.91204	1.85089	1.39496	1.46916	0.0240598	74.7684	36.4962
837	2007190073002 Fine	de Caritat and Cooper (2011)	Australia rivers	Australia & New Zealand	118.451	-32.5727	Bedload (<75 µm)	20.3471	0.265013	1.91088	0.419053	1.07205	0.0240598	82.7002	27.8623
838	2007190077002 Fine	de Caritat and Cooper (2011)	Australia rivers	Australia & New Zealand	149.318	-29.7312	Bedload (<75 µm)	13.6695	1.28896	1.47396	1.24588	1.12907	0.121903	72.0209	28.9647
839	2007190078002 Fine	de Caritat and Cooper (2011)	Australia rivers	Australia & New Zealand	144.376	-33.5409	Bedload (<75 µm)	16.0876	0.685059	2.12494	1.30094	0.425961	0.0600348	81.2946	26.5422
840	2007190079002 Fine	de Caritat and Cooper (2011)	Australia rivers	Australia & New Zealand	139.596	-24.504	Bedload (<75 µm)	10.2421	0.614958	1.20196	0.865965	0.441058	0.0859277	78.8197	17.6783
841	2007190082002 Fine	de Caritat and Cooper (2011)	Australia rivers	Australia & New Zealand	129.313	-31.4679	Bedload (<75 µm)	10.593	17.5314	1.97785	2.66091	0.993999	0.0639302	66.188	35.5884
842	2007190083002 Fine	de Caritat and Cooper (2011)	Australia rivers	Australia & New Zealand	147.561	-30.2768	Bedload (<75 µm)	11.0722	0.776988	1.54793	0.898965	0.506031	0.066909	76.8224	21.4563
843	2007190089002 Fine	de Caritat and Cooper (2011)	Australia rivers	Australia & New Zealand	148.695	-22.422	Bedload (<75 µm)	12.8723	0.749983	1.74091	0.786035	0.575991	0.156045	77.3023	23.5902
844	2007190090002 Fine	de Caritat and Cooper (2011)	Australia rivers	Australia & New Zealand	141.99	-35.4773	Bedload (<75 µm)	13.3943	0.869056	1.97785	1.23792	0.410055	0.0430784	79.3294	24.936
845	2007190093002 Fine	de Caritat and Cooper (2011)	Australia rivers	Australia & New Zealand	143.072	-35.3891	Bedload (<75 µm)	16.8638	1.32702	2.55992	1.60988	0.334972	0.0460573	81.3225	30.0395
846	2007190095002 Fine	de Caritat and Cooper (2011)	Australia rivers	Australia & New Zealand	133.532	-28.8014	Bedload (<75 µm)	9.80906	15.5924	1.25195	0.728989	0.129945	0.0829489	84.6207	14.1399
847	2007190096002 Fine	de Caritat and Cooper (2011)	Australia rivers	Australia & New Zealand	134.017	-17.0445	Bedload (<75 µm)	11.4251	0.482032	0.0639649	0.367977	0.0710384	0.0368916	97.4167	2.37635
848	2007190103002 Fine	de Caritat and Cooper (2011)	Australia rivers	Australia & New Zealand	141.134	-17.8568	Bedload (<75 µm)	12.3062	0.21604	0.942971	0.490028	0.561028	0.0510983	84.7514	14.9108
849	2007190105002 Fine	de Caritat and Cooper (2011)	Australia rivers	Australia & New Zealand	148.74	-27.6357	Bedload (<75 µm)	9.42492	0.644062	1.24593	0.496993	0.881038	0.0989887	71.6341	21.3831
850	2007190106002 Fine	de Caritat and Cooper (2011)	Australia rivers	Australia & New Zealand	142.186	-31.4903	Bedload (<75 µm)	11.1961	14.3794	1.52588	1.55101	0.289006	0.0840946	81.1388	20.5655
851	2007190111002 Fine	de Caritat and Cooper (2011)	Australia rivers	Australia & New Zealand	142.086	-26.9226	Bedload (<75 µm)	9.50598	0.681001	0.959956	0.669954	0.682077	0.066909	74.5847	17.7985
852	2007190112002 Fine	de Caritat and Cooper (2011)	Australia rivers	Australia & New Zealand	149.504	-33.1477	Bedload (<75 µm)	11.5842	0.997085	2.02893	0.835949	0.76309	0.08799	71.1073	28.3301
853	2007190114002 Fine	de Caritat and Cooper (2011)	Australia rivers	Australia & New Zealand	151.78	-25.6866	Bedload (<75 µm)	13.5064	1.45799	1.77885	0.982875	1.95214	0.0808866	64.0091	39.2578
854	2007190115002 Fine	de Caritat and Cooper (2011)	Australia rivers	Australia & New Zealand	138.216	-31.7149	Bedload (<75 µm)	12.7073	4.86607	2.58883	2.42095	0.835072	0.109987	69.6017	38.2844
855	2007190117002 Fine	de Caritat and Cooper (2011)	Australia rivers	Australia & New Zealand	139.875	-23.6609	Bedload (<75 µm)	12.6983	1.14904	1.11294	1.10891	0.971083	0.0930311	74.2673	23.7003
856	2007190118002 Fine	de Caritat and Cooper (2011)	Australia rivers	Australia & New Zealand	132.383	-12.9586	Bedload (<75 µm)	15.0425	0.123971	1.89594	0.760994	0.277009	0.0588891	85.2997	20.872
857	2007190122002 Fine	de Caritat and Cooper (2011)	Australia rivers	Australia & New Zealand	145.589	-33.075	Bedload (<75 µm)	13.5024	4.83907	1.77692	1.65896	0.312057	0.043995	82.0686	23.2608
858	2007190124002 Fine	de Caritat and Cooper (2011)	Australia rivers	Australia & New Zealand	145.569	-37.1744	Bedload (<75 µm)	11.7832	0.181059	2.05194	0.85701	0.370963	0.0659925	79.6926	23.4494
859	2007190126002 Fine	de Caritat and Cooper (2011)	Australia rivers	Australia & New Zealand	149.792	-25.6463	Bedload (<75 µm)	16.8357	1.01905	1.64996	0.825005	0.757024	0.115945	79.7428	25.0115
860	2007190127002 Fine	de Caritat and Cooper (2011)	Australia rivers	Australia & New Zealand	140.813	-36.2785	Bedload (<75 µm)	12.8613	0.788042	1.69489	1.11189	0.568038	0.0510983	77.6418	24.006
861	2007190128002 Fine	de Caritat and Cooper (2011)	Australia rivers	Australia & New Zealand	144.795	-32.5397	Bedload (<75 µm)	20.013	1.13309	1.48697	1.72496	0.527059	0.0588891	85.6841	23.4581
862	2007190129002 Fine	de Caritat and Cooper (2011)	Australia rivers	Australia & New Zealand	126.558	-31.8137	Bedload (<75 µm)	10.288	18.4184	1.57696	2.14999	0.912041	0.0499526	68.6059	29.8307
863	2007190131002 Fine	de Caritat and Cooper (2011)	Australia rivers	Australia & New Zealand	134.305	-32.669	Bedload (<75 µm)	2.09014	40.093	0.355963	0.843909	0.572082	0.115029	47.964	11.9425
864	2007190134002 Fine	de Caritat and Cooper (2011)	Australia rivers	Australia & New Zealand	137.75	-30.1662	Bedload (<75 µm)	16.8387	1.55006	2.30683	3.00882	0.57006	0.0999053	79.3852	34.4559
865	2007190135002 Fine	de Caritat and Cooper (2011)	Australia rivers	Australia & New Zealand	118.284	-22.1038	Bedload (<75 µm)	16.9298	0.828059	1.95894	1.42	0.11997	0.0840946	87.065	21.9342
866	2007190136002 Fine	de Caritat and Cooper (2011)	Australia rivers	Australia & New Zealand	147.059	-41.504	Bedload (<75 µm)	15.6436	0.226954	1.91895	0.713898	0.68302	0.0730958	81.9806	24.8955
867	2007190139002 Fine	de Caritat and Cooper (2011)	Australia rivers	Australia & New Zealand	122.905	-26.6784	Bedload (<75 µm)	16.7637	0.0709405	2.18493	1.54189	1.2551	0.066909	79.098	34.3784
868	2007190141002 Fine	de Caritat and Cooper (2011)	Australia rivers	Australia & New Zealand	123.272	-28.9365	Bedload (<75 µm)	17.1518	7.06313	1.66887	1.44886	0.14302	0.0639302	88.28	19.8159
869	2007190142002 Fine	de Caritat and Cooper (2011)	Australia rivers	Australia & New Zealand	122.447	-31.6128	Bedload (<75 µm)	8.27083	14.5074	0.990914	3.27481	0.716046	0.043995	70.6945	25.6956
870	2007190144002 Fine	de Caritat and Cooper (2011)	Australia rivers	Australia & New Zealand	152.644	-25.5175	Bedload (<75 µm)	12.6493	1.42203	1.35591	1.44886	1.66111	0.101968	65.9121	34.105
871	2007190145002 Fine	de Caritat and Cooper (2011)	Australia rivers	Australia & New Zealand	130.898	-31.2472	Bedload (<75 µm)	12.5293	14.1433	2.37682	2.71381	0.57006	0.113883	73.7985	34.237
872	2007190146002 Fine	de Caritat and Cooper (2011)	Australia rivers	Australia & New Zealand	129.233	-22.851	Bedload (<75 µm)	19.326	0.842052	2.52583	1.91998	0.712002	0.0579726	79.196	34.9499
873	2007190152002 Fine	de Caritat and Cooper (2011)	Australia rivers	Australia & New Zealand	126.239	-30.8382	Bedload (<75 µm)	7.43983	25.6107	1.04693	2.59889	0.617104	0.0389539	70.1639	23.1677
874	2007190154002 Fine	de Caritat and Cooper (2011)	Australia rivers	Australia & New Zealand	141.892	-12.4952	Bedload (<75 µm)	35.5627	0.0470138	0.0269833	0.0149247	0.0280379	0.0609514	99.7886	0.528807
875	2007190155002 Fine	de Caritat and Cooper (2011)	Australia rivers	Australia & New Zealand	138.736	-24.9771	Bedload (<75 µm)	15.3265	0.694014	1.66887	1.26296	0.260968	0.0999053	85.1869	20.6627
876	2007190156002 Fine	de Caritat and Cooper (2011)	Australia rivers	Australia & New Zealand	142.45	-30.2352	Bedload (<75 µm)	14.6456	0.715002	2.01893	1.26595	0.376086	0.0918854	81.0563	24.9706
877	2007190158002 Fine	de Caritat and Cooper (2011)	Australia rivers	Australia & New Zealand	134.227	-18.2815	Bedload (<75 µm)	15.5795	1.117	1.72392	1.89494	0.116061	0.0380373	87.3906	21.2025
878	2007190161002 Fine	de Caritat and Cooper (2011)	Australia rivers	Australia & New Zealand	121.876	-29.3572	Bedload (<75 µm)	16.0506	2.80208	1.20895	8.93957	1.36105	0.117091	73.5005	50.5971
879	2007190164002 Fine	de Caritat and Cooper (2011)	Australia rivers	Australia & New Zealand	135.26	-31.9102	Bedload (<75 µm)	7.08764	0.243045	1.75789	0.340947	0.336994	0.0300174	71.4846	19.4948
880	2007190167002 Fine	de Caritat and Cooper (2011)	Australia rivers	Australia & New Zealand	118.27	-25.0138	Bedload (<75 µm)	19.185	0.448031	1.73488	1.66593	0.145042	0.0980722	89.0662	20.9982
881	2007190169002 Fine	de Caritat and Cooper (2011)	Australia rivers	Australia & New Zealand	135.038	-12.9273	Bedload (<75 µm)	9.47594	0.243045	0.999949	0.378922	0.057963	0.0430784	88.156	10.205
882	2007190177002 Fine	de Caritat and Cooper (2011)	Australia rivers	Australia & New Zealand	134.437	-14.0074	Bedload (<75 µm)	10.3751	0.242065	1.148	0.594003	0.071982	0.0490361	87.5197	12.2169
883	2007190179002 Fine	de Caritat and Cooper (2011)	Australia rivers	Australia & New Zealand	136.888	-27.0123	Bedload (<75 µm)	9.33499	11.3613	1.27099	1.60092	0.398058	0.0999053	77.659	19.7951
884	2007190181002 Fine	de Caritat and Cooper (2011)	Australia rivers	Australia & New Zealand	148.392	-30.1478	Bedload (<75 µm)	13.4335	1.02801	1.40988	1.23295	1.1261	0.109071	72.928	28.0079
885	2007190183002 Fine	de Caritat and Cooper (2011)	Australia rivers	Australia & New Zealand	133.1	-25.2963	Bedload (<75 µm)	11.9162	5.67412	4.55572	5.9528	1.35714	0.183083	55.9108	70.742
886	2007190185002 Fine	de Caritat and Cooper (2011)	Australia rivers	Australia & New Zealand	116.284	-22.9134	Bedload (<75 µm)	13.1504	1.29106	1.99592	1.89793	0.372042	0.0799701	79.5307	26.4708
887	2007190187002 Fine	de Caritat and Cooper (2011)	Australia rivers	Australia & New Zealand	133.862	-31.8119	Bedload (<75 µm)	6.79363	0.176022	0.819016	0.170971	0.265012	0.0520149	81.7361	10.1443
888	2007190188002 Fine	de Caritat and Cooper (2011)	Australia rivers	Australia & New Zealand	136.847	-28.4285	Bedload (<75 µm)	8.20583	0.779087	1.52396	0.744909	1.03511	0.147108	65.0087	26.0308
889	2007190189002 Fine	de Caritat and Cooper (2011)	Australia rivers	Australia & New Zealand	141.915	-34.089	Bedload (<75 µm)	12.6013	0.770971	1.78391	1.21388	1.17813	0.11205	71.5821	30.9469
890	2007190190002 Fine	de Caritat and Cooper (2011)	Australia rivers	Australia & New Zealand	119.877	-25.6406	Bedload (<75 µm)	16.7448	1.43602	1.89088	5.76873	1.25106	0.132902	73.0963	46.3798
891	2007190192002 Fine	de Caritat and Cooper (2011)	Australia rivers	Australia & New Zealand	151.09	-32.5643	Bedload (<75 µm)	13.6184	2.4471	1.44698	1.53592	1.29702	0.266949	70.0096	31.4707
892	2007190193002 Fine	de Caritat and Cooper (2011)	Australia rivers	Australia & New Zealand	145.536	-35.3465	Bedload (<75 µm)	11.6942	0.87997	2.03784	0.766964	0.592032	0.066909	73.7897	26.2443
893	2007190194002 Fine	de Caritat and Cooper (2011)	Australia rivers	Australia & New Zealand	147.177	-31.5759	Bedload (<75 µm)	9.6169	0.560948	1.48095	0.437957	0.40008	0.120986	76.7123	18.3956
894	2007190195002 Fine	de Caritat and Cooper (2011)	Australia rivers	Australia & New Zealand	134.617	-31.797	Bedload (<75 µm)	6.47166	0.348966	1.42795	0.284067	0.30006	0.0329962	71.8705	16.3685
895	2007190196002 Fine	de Caritat and Cooper (2011)	Australia rivers	Australia & New Zealand	144.571	-33.1768	Bedload (<75 µm)	12.6733	0.599986	1.7079	1.00891	0.465996	0.0719501	78.9355	22.6566
896	2007190197002 Fine	de Caritat and Cooper (2011)	Australia rivers	Australia & New Zealand	124.068	-17.0774	Bedload (<75 µm)	21.0751	0.106061	1.01091	0.302972	0.167958	0.0490361	93.5793	11.0749
897	2007190203002 Fine	de Caritat and Cooper (2011)	Australia rivers	Australia & New Zealand	116.825	-27.4302	Bedload (<75 µm)	20.1241	0.687997	1.89184	2.52891	0.43998	0.08799	85.2009	28.1093
898	2007190205002 Fine	de Caritat and Cooper (2011)	Australia rivers	Australia & New Zealand	143.542	-20.8043	Bedload (<75 µm)	14.1894	1.67501	1.89594	1.46594	1.15009	0.156045	70.8559	33.3974
899	2007190207002 Fine	de Caritat and Cooper (2011)	Australia rivers	Australia & New Zealand	118.555	-32.9995	Bedload (<75 µm)	23.2794	0.294956	1.57286	0.627004	1.66516	0.0210809	82.5301	31.1193
900	2007190208002 Fine	de Caritat and Cooper (2011)	Australia rivers	Australia & New Zealand	151.692	-24.1356	Bedload (<75 µm)	12.4543	0.0619855	0.532921	0.252062	0.410998	0.0229141	90.4771	9.09116
901	2007190209002 Fine	de Caritat and Cooper (2011)	Australia rivers	Australia & New Zealand	137.015	-20.042	Bedload (<75 µm)	9.8151	0.815047	0.451007	0.805934	0.159061	0.0469738	90.6569	7.88521
902	2007190211002 Fine	de Caritat and Cooper (2011)	Australia rivers	Australia & New Zealand	139.56	-17.7658	Bedload (<75 µm)	7.25882	0.332035	1.12089	0.535963	0.210958	0.0520149	79.1908	13.4283
903	2007190212002 Fine	de Caritat and Cooper (2011)	Australia rivers	Australia & New Zealand	131.137	-23.5789	Bedload (<75 µm)	9.52904	0.212962	2.37586	0.321047	0.159061	0.0710336	75.7498	22.8336
904	2007190215002 Fine	de Caritat and Cooper (2011)	Australia rivers	Australia & New Zealand	135.377	-25.3946	Bedload (<75 µm)	14.4846	2.13605	2.09591	2.15596	0.286041	0.106092	81.8595	27.0402
905	2007190216002 Fine	de Caritat and Cooper (2011)	Australia rivers	Australia & New Zealand	137.356	-31.4555	Bedload (<75 µm)	13.5805	1.42609	1.76488	1.96194	1.40904	0.109987	67.4741	36.6359
906	2007190217002 Fine	de Caritat and Cooper (2011)	Australia rivers	Australia & New Zealand	142.055	-24.4484	Bedload (<75 µm)	12.3053	0.500082	0.7	0.504953	0.451977	0.0760747	84.6673	12.5228
907	2007190219002 Fine	de Caritat and Cooper (2011)	Australia rivers	Australia & New Zealand	141.623	-25.9644	Bedload (<75 µm)	14.9736	0.653017	0.996937	0.939925	0.271078	0.0680547	88.3677	14.182
908	2007190221002 Fine	de Caritat and Cooper (2011)	Australia rivers	Australia & New Zealand	130.064	-14.2767	Bedload (<75 µm)	11.9612	0.0610061	0.670005	0.164006	0.0389565	0.0939476	93.8093	6.50156
909	2007190224002 Fine	de Caritat and Cooper (2011)	Australia rivers	Australia & New Zealand	136.56	-33.9046	Bedload (<75 µm)	10.268	8.34622	1.72886	1.52995	0.8561	0.107009	68.6539	28.7668
910	2007190230002 Fine	de Caritat and Cooper (2011)	Australia rivers	Australia & New Zealand	118.318	-28.2882	Bedload (<75 µm)	19.0749	0.41305	1.57395	1.04888	0.360988	0.0799701	86.9727	20.3709
911	2007190231002 Fine	de Caritat and Cooper (2011)	Australia rivers	Australia & New Zealand	116.659	-28.3554	Bedload (<75 µm)	21.1352	0.225974	2.07784	2.25297	1.14012	0.0689713	82.8645	34.7134
912	2007190232002 Fine	de Caritat and Cooper (2011)	Australia rivers	Australia & New Zealand	144.747	-36.1712	Bedload (<75 µm)	14.6885	0.46706	1.93593	1.16794	0.439036	0.057056	80.6221	24.7075
913	2007190237002 Fine	de Caritat and Cooper (2011)	Australia rivers	Australia & New Zealand	147.766	-24.0527	Bedload (<75 µm)	12.0863	0.497003	1.06596	0.95203	0.458043	0.0499526	81.9564	16.9563
914	2007190241002 Fine	de Caritat and Cooper (2011)	Australia rivers	Australia & New Zealand	150.372	-32.3995	Bedload (<75 µm)	13.7384	3.63112	1.01199	2.61381	0.721033	0.406037	79.8457	24.1099
915	2007190243002 Fine	de Caritat and Cooper (2011)	Australia rivers	Australia & New Zealand	141.795	-34.0558	Bedload (<75 µm)	11.7941	1.21005	1.63092	1.321	1.30012	0.129006	67.0515	32.1293
916	2007190244002 Fine	de Caritat and Cooper (2011)	Australia rivers	Australia & New Zealand	119.056	-28.6164	Bedload (<75 µm)	20.8312	0.909074	1.49998	4.15985	0.333085	0.0740124	88.4522	28.0455
917	2007190251002 Fine	de Caritat and Cooper (2011)	Australia rivers	Australia & New Zealand	135.386	-31.6779	Bedload (<75 µm)	12.4392	0.249061	3.09585	2.93387	3.81922	0.123965	55.9583	69.8109
918	2007190256002 Fine	de Caritat and Cooper (2011)	Australia rivers	Australia & New Zealand	136.787	-28.1337	Bedload (<75 µm)	9.17986	0.759078	1.74392	0.634963	1.05304	0.112966	65.9963	27.8246
919	2007190257002 Fine	de Caritat and Cooper (2011)	Australia rivers	Australia & New Zealand	142.412	-35.8178	Bedload (<75 µm)	13.9134	0.939997	1.54696	1.33891	0.673989	0.0380373	78.141	24.5966
920	2007190259002 Fine	de Caritat and Cooper (2011)	Australia rivers	Australia & New Zealand	145.882	-33.3491	Bedload (<75 µm)	9.78204	1.12008	1.80897	0.937935	1.03201	0.107925	64.6288	29.8424
921	2007190263002 Fine	de Caritat and Cooper (2011)	Australia rivers	Australia & New Zealand	142.528	-32.4377	Bedload (<75 µm)	11.8132	0.781045	1.59286	1.123	0.774009	0.08799	73.7395	25.4543
922	2007190265002 Fine	de Caritat and Cooper (2011)	Australia rivers	Australia & New Zealand	136.05	-19.641	Bedload (<75 µm)	4.30745	30.7147	0.637963	1.15899	0.0430005	0.057056	83.8107	9.10874
923	2007190268002 Fine	de Caritat and Cooper (2011)	Australia rivers	Australia & New Zealand	146.284	-35.3487	Bedload (<75 µm)	8.92988	0.224995	1.33989	0.423033	0.334029	0.107925	80.5913	15.8364
924	2007190269002 Fine	de Caritat and Cooper (2011)	Australia rivers	Australia & New Zealand	131.552	-22.8591	Bedload (<75 µm)	18.3389	1.27105	2.38188	2.14999	0.47004	0.0760747	81.6379	31.573
925	2007190271002 Fine	de Caritat and Cooper (2011)	Australia rivers	Australia & New Zealand	142.521	-29.3302	Bedload (<75 µm)	9.94907	1.10301	1.35892	0.845899	0.901123	0.0950933	69.1631	24.2581
926	2007190272002 Fine	de Caritat and Cooper (2011)	Australia rivers	Australia & New Zealand	138.167	-30.8484	Bedload (<75 µm)	11.4142	4.02906	2.33093	2.05099	1.16506	0.107925	64.2306	38.877
927	2007190273002 Fine	de Caritat and Cooper (2011)	Australia rivers	Australia & New Zealand	143.261	-25.1788	Bedload (<75 µm)	11.5311	0.703948	0.909964	0.577918	0.513984	0.0769912	81.1637	15.2448
928	2007190274002 Fine	de Caritat and Cooper (2011)	Australia rivers	Australia & New Zealand	141.361	-23.558	Bedload (<75 µm)	12.9014	0.398079	0.534968	0.356037	0.313	0.0760747	88.9119	9.13209
929	2007190275002 Fine	de Caritat and Cooper (2011)	Australia rivers	Australia & New Zealand	119.02	-30.312	Bedload (<75 µm)	18.622	0.619016	2.52186	3.70879	1.58509	0.0449116	74.5553	47.6821
930	2007190276002 Fine	de Caritat and Cooper (2011)	Australia rivers	Australia & New Zealand	145.25	-29.6406	Bedload (<75 µm)	13.9725	1.99207	1.46698	1.56693	0.379051	0.0600348	83.132	21.1469
931	2007190282002 Fine	de Caritat and Cooper (2011)	Australia rivers	Australia & New Zealand	116.455	-24.1068	Bedload (<75 µm)	14.9286	2.39407	1.9369	2.47286	0.322975	0.123048	82.5338	26.989
932	2007190283002 Fine	de Caritat and Cooper (2011)	Australia rivers	Australia & New Zealand	131.224	-24.5338	Bedload (<75 µm)	17.7167	0.919988	2.19685	0.844904	0.140055	0.0980722	86.1895	22.6008
933	2007190284002 Fine	de Caritat and Cooper (2011)	Australia rivers	Australia & New Zealand	151.198	-27.2356	Bedload (<75 µm)	14.9156	1.63303	1.09596	1.61999	1.01408	0.249076	76.7323	25.4605
934	2007190285002 Fine	de Caritat and Cooper (2011)	Australia rivers	Australia & New Zealand	147.047	-21.5304	Bedload (<75 µm)	12.8732	0.684079	0.394029	0.839929	0.401023	0.0588891	88.057	10.2835
935	2007190286002 Fine	de Caritat and Cooper (2011)	Australia rivers	Australia & New Zealand	147.684	-30.4583	Bedload (<75 µm)	9.08387	1.46303	1.2999	0.637948	0.517084	0.126944	74.5051	18.7576
936	2007190287002 Fine	de Caritat and Cooper (2011)	Australia rivers	Australia & New Zealand	115.813	-29.5506	Bedload (<75 µm)	16.5847	1.7321	2.55089	6.69274	4.67034	0.0820323	55.3153	87.3104
937	2007190288002 Fine	de Caritat and Cooper (2011)	Australia rivers	Australia & New Zealand	132.418	-14.94	Bedload (<75 µm)	11.9623	0.688977	0.46498	0.618049	0.0450224	0.0430784	94.8354	6.17169
938	2007190290002 Fine	de Caritat and Cooper (2011)	Australia rivers	Australia & New Zealand	133.542	-17.6576	Bedload (<75 µm)	13.5113	0.605023	0.555929	0.722024	0.047988	0.0478904	94.6769	7.26491
939	2007190291002 Fine	de Caritat and Cooper (2011)	Australia rivers	Australia & New Zealand	135.867	-14.0533	Bedload (<75 µm)	14.2915	0.249061	0.338978	0.837939	0.604972	0.0320797	89.1562	11.2933
940	2007190292002 Fine	de Caritat and Cooper (2011)	Australia rivers	Australia & New Zealand	118.988	-25.2228	Bedload (<75 µm)	20.03	0.619016	1.68188	2.44284	0.105007	0.0930311	90.2412	22.2285
941	2007190293002 Fine	de Caritat and Cooper (2011)	Australia rivers	Australia & New Zealand	145.203	-24.3121	Bedload (<75 µm)	13.2893	1.30701	1.44987	0.887025	1.01408	0.131068	73.037	26.4457
942	2007190298002 Fine	de Caritat and Cooper (2011)	Australia rivers	Australia & New Zealand	140.179	-25.0562	Bedload (<75 µm)	12.2873	0.714023	1.15896	0.848884	0.376086	0.0850112	83.139	16.5172
943	2007190299002 Fine	de Caritat and Cooper (2011)	Australia rivers	Australia & New Zealand	144.259	-28.5677	Bedload (<75 µm)	15.1625	0.27005	1.78789	1.60291	1.13904	0.066909	78.5521	30.5681
944	2007190304002 Fine	de Caritat and Cooper (2011)	Australia rivers	Australia & New Zealand	115.901	-27.3553	Bedload (<75 µm)	11.0512	11.4652	1.01392	8.84256	0.191952	0.0719501	86.4706	35.2
945	2007190305002 Fine	de Caritat and Cooper (2011)	Australia rivers	Australia & New Zealand	116.148	-21.2912	Bedload (<75 µm)	12.2694	2.64103	1.38687	1.88897	0.498078	0.10403	79.6227	22.726
946	2007190307002 Fine	de Caritat and Cooper (2011)	Australia rivers	Australia & New Zealand	143.804	-16.4337	Bedload (<75 µm)	13.0374	0.403955	2.67388	0.739934	0.88306	0.0909688	72.8299	33.6141
947	2007190311002 Fine	de Caritat and Cooper (2011)	Australia rivers	Australia & New Zealand	115.226	-30.5386	Bedload (<75 µm)	7.83984	0.292997	1.95593	1.46693	1.49208	0.0249763	60.8465	35.0743
948	2007190312002 Fine	de Caritat and Cooper (2011)	Australia rivers	Australia & New Zealand	142.79	-25.6009	Bedload (<75 µm)	14.8096	0.783984	1.12089	0.896975	0.770099	0.10403	80.1983	20.7405
949	2007190313002 Fine	de Caritat and Cooper (2011)	Australia rivers	Australia & New Zealand	130.726	-13.8248	Bedload (<75 µm)	10.7241	0.535062	2.34092	0.700964	0.271078	0.0698879	75.7889	24.9376
950	2007190318002 Fine	de Caritat and Cooper (2011)	Australia rivers	Australia & New Zealand	144.343	-15.1562	Bedload (<75 µm)	12.2472	0.30601	2.00785	0.619044	0.572082	0.107925	78.2083	24.4508
951	2007190323002 Fine	de Caritat and Cooper (2011)	Australia rivers	Australia & New Zealand	132.734	-12.8	Bedload (<75 µm)	19.665	0.0380588	0.696989	0.171966	0.057963	0.0639302	95.8575	6.9279
952	2007190324002 Fine	de Caritat and Cooper (2011)	Australia rivers	Australia & New Zealand	124.448	-31.7374	Bedload (<75 µm)	10.097	18.6394	1.56997	1.58998	0.26299	0.0600348	79.7443	20.7476
953	2007190325002 Fine	de Caritat and Cooper (2011)	Australia rivers	Australia & New Zealand	142.496	-38.3541	Bedload (<75 µm)	16.9018	1.287	0.295973	3.2569	0.265012	0.301091	93.4104	14.5463
954	2007190326002 Fine	de Caritat and Cooper (2011)	Australia rivers	Australia & New Zealand	137.746	-29.4488	Bedload (<75 µm)	13.6713	2.99909	2.00195	2.53886	2.33011	0.109071	58.1637	50.8546
955	2007190331002 Fine	de Caritat and Cooper (2011)	Australia rivers	Australia & New Zealand	139.653	-31.2245	Bedload (<75 µm)	12.4022	2.88505	2.12891	1.87686	0.76309	0.107009	72.0329	32.0488
956	2007190335002 Fine	de Caritat and Cooper (2011)	Australia rivers	Australia & New Zealand	145.157	-32.6919	Bedload (<75 µm)	16.2136	2.80404	1.81487	2.07288	0.219046	0.057056	85.7916	23.6523
957	2007190337002 Fine	de Caritat and Cooper (2011)	Australia rivers	Australia & New Zealand	134.848	-18.6619	Bedload (<75 µm)	12.5324	0.829039	0.777939	0.980885	0.0640289	0.0469738	92.2507	10.0489
958	2007190339002 Fine	de Caritat and Cooper (2011)	Australia rivers	Australia & New Zealand	119.664	-22.444	Bedload (<75 µm)	15.2356	0.416968	2.32791	1.33493	1.30902	0.0870734	74.4704	36.2895
959	2007190342002 Fine	de Caritat and Cooper (2011)	Australia rivers	Australia & New Zealand	116.934	-25.1472	Bedload (<75 µm)	20.7892	0.358061	1.89293	1.01289	0.248971	0.0960099	87.8761	21.738
960	2007190346002 Fine	de Caritat and Cooper (2011)	Australia rivers	Australia & New Zealand	147.561	-30.0768	Bedload (<75 µm)	11.6662	0.878012	1.4789	0.86099	0.635032	0.0820323	75.9694	22.2521
961	2007190350002 Fine	de Caritat and Cooper (2011)	Australia rivers	Australia & New Zealand	140.794	-37.081	Bedload (<75 µm)	8.72695	0.252	1.06596	0.375937	0.374064	0.0549937	80.6356	13.9956
962	2007190352002 Fine	de Caritat and Cooper (2011)	Australia rivers	Australia & New Zealand	145.881	-38.6978	Bedload (<75 µm)	17.2978	0.335953	1.45589	0.96397	1.42603	0.16796	80.7238	28.4619
963	2007190355002 Fine	de Caritat and Cooper (2011)	Australia rivers	Australia & New Zealand	120.942	-28.6927	Bedload (<75 µm)	18.988	1.91511	1.34893	4.45088	1.50205	0.074929	74.7846	41.0366
964	2007190361002 Fine	de Caritat and Cooper (2011)	Australia rivers	Australia & New Zealand	125.361	-32.1672	Bedload (<75 µm)	8.28689	26.9907	1.47987	2.29691	0.703105	0.0419327	67.9133	27.0033
965	2007190364002 Fine	de Caritat and Cooper (2011)	Australia rivers	Australia & New Zealand	142.994	-34.1701	Bedload (<75 µm)	10.319	14.7674	1.74187	2.6629	0.618048	0.0630137	72.475	29.2571
966	2007190367002 Fine	de Caritat and Cooper (2011)	Australia rivers	Australia & New Zealand	140.181	-17.947	Bedload (<75 µm)	10.3421	0.297055	0.68699	0.693004	0.503065	0.0740124	84.2448	12.8915
967	2007190368002 Fine	de Caritat and Cooper (2011)	Australia rivers	Australia & New Zealand	149.281	-33.0199	Bedload (<75 µm)	10.7901	0.944055	1.7079	1.09995	1.13001	0.0760747	67.3026	30.1052
968	2007190372002 Fine	de Caritat and Cooper (2011)	Australia rivers	Australia & New Zealand	144.625	-34.2069	Bedload (<75 µm)	12.7884	2.60003	1.72994	1.31288	0.962051	0.0460573	71.7387	29.3986
969	2007190373002 Fine	de Caritat and Cooper (2011)	Australia rivers	Australia & New Zealand	137.936	-22.2831	Bedload (<75 µm)	13.2164	0.818964	1.56491	0.974915	0.155961	0.0639302	85.69	17.7756
970	2007190377002 Fine	de Caritat and Cooper (2011)	Australia rivers	Australia & New Zealand	130.288	-15.3595	Bedload (<75 µm)	10.32	1.00198	2.05085	1.20691	0.661048	0.0478904	70.1327	28.363
971	2007190378002 Fine	de Caritat and Cooper (2011)	Australia rivers	Australia & New Zealand	143.87	-34.87	Bedload (<75 µm)	15.3146	0.511975	2.16192	1.30293	0.728043	0.0529315	77.9105	29.7917
972	2007190381002 Fine	de Caritat and Cooper (2011)	Australia rivers	Australia & New Zealand	147.088	-42.78	Bedload (<75 µm)	15.3826	1.22096	1.41096	1.22101	1.14106	0.0950933	74.4407	28.4993
973	2007190383002 Fine	de Caritat and Cooper (2011)	Australia rivers	Australia & New Zealand	145.129	-22.4011	Bedload (<75 µm)	13.3783	0.566965	0.899966	0.580903	0.872007	0.0829489	80.4986	18.4503
974	2007190385002 Fine	de Caritat and Cooper (2011)	Australia rivers	Australia & New Zealand	143.799	-25.2378	Bedload (<75 µm)	13.6625	0.429001	0.547015	0.392022	0.277953	0.0779078	90.0677	8.92969
975	2007190387002 Fine	de Caritat and Cooper (2011)	Australia rivers	Australia & New Zealand	136.709	-12.3632	Bedload (<75 µm)	14.9305	0.0940277	0.335003	0.10696	0.0520319	0.074929	97.0854	3.61971
976	2007190392002 Fine	de Caritat and Cooper (2011)	Australia rivers	Australia & New Zealand	141.189	-17.463	Bedload (<75 µm)	16.2837	0.37695	1.50191	0.546908	0.515062	0.0499526	84.273	19.8046
977	2007190393002 Fine	de Caritat and Cooper (2011)	Australia rivers	Australia & New Zealand	143.649	-35.3967	Bedload (<75 µm)	9.95096	0.306989	1.78789	0.597983	0.560085	0.066909	75.3538	22.5541
978	2007190394002 Fine	de Caritat and Cooper (2011)	Australia rivers	Australia & New Zealand	146.645	-33.0336	Bedload (<75 µm)	10.7581	0.877032	1.70392	0.966955	0.75999	0.0698879	71.2313	25.8953
979	2007190395002 Fine	de Caritat and Cooper (2011)	Australia rivers	Australia & New Zealand	123.61	-31.3524	Bedload (<75 µm)	23.9904	0.689956	1.65297	0.701959	0.455077	0.10403	87.9511	21.2181
980	2007190398002 Fine	de Caritat and Cooper (2011)	Australia rivers	Australia & New Zealand	122.193	-28.7493	Bedload (<75 µm)	23.4163	1.70509	1.70886	1.78284	0.468018	0.110904	87.3549	24.8217
981	2007190399002 Fine	de Caritat and Cooper (2011)	Australia rivers	Australia & New Zealand	131.242	-16.7679	Bedload (<75 µm)	12.7763	1.63499	1.54793	2.31283	0.75999	0.0639302	75.3657	28.2807
982	2007190401002 Fine	de Caritat and Cooper (2011)	Australia rivers	Australia & New Zealand	150.115	-25.0221	Bedload (<75 µm)	14.9165	1.34003	1.87486	0.843909	1.10912	0.150087	72.4271	31.0314
983	2007190402002 Fine	de Caritat and Cooper (2011)	Australia rivers	Australia & New Zealand	119.352	-21.3427	Bedload (<75 µm)	13.2473	3.71116	1.47192	3.69187	1.95416	0.0740124	62.2811	45.1991
984	2007190403002 Fine	de Caritat and Cooper (2011)	Australia rivers	Australia & New Zealand	150.866	-26.963	Bedload (<75 µm)	13.4223	1.43798	1.12089	1.21587	1.17004	0.189958	72.6106	26.3556
985	2007190404002 Fine	de Caritat and Cooper (2011)	Australia rivers	Australia & New Zealand	152.181	-24.8073	Bedload (<75 µm)	14.5354	0.0559689	0.651936	0.605943	0.814987	0.0510983	87.6586	14.7211
986	2007190408002 Fine	de Caritat and Cooper (2011)	Australia rivers	Australia & New Zealand	115.837	-33.3153	Bedload (<75 µm)	18.963	1.39209	1.29797	0.756019	0.965017	0.139088	80.5458	24.229
987	2007190410002 Fine	de Caritat and Cooper (2011)	Australia rivers	Australia & New Zealand	124.899	-32.3271	Bedload (<75 µm)	7.60479	25.2996	1.41891	2.49491	0.665092	0.0400996	67.1267	26.5933
988	2007190412002 Fine	de Caritat and Cooper (2011)	Australia rivers	Australia & New Zealand	139.494	-34.699	Bedload (<75 µm)	13.7634	11.7493	2.37092	2.05298	1.29514	0.169106	66.8414	40.7212
989	2007190413002 Fine	de Caritat and Cooper (2011)	Australia rivers	Australia & New Zealand	139.136	-18.1646	Bedload (<75 µm)	12.0623	0.709965	1.36892	1.23693	0.107029	0.0710336	86.8025	16.2694
990	2007190419002 Fine	de Caritat and Cooper (2011)	Australia rivers	Australia & New Zealand	136.116	-18.5773	Bedload (<75 µm)	11.7452	0.592011	0.232008	0.629988	0.0690164	0.0650759	96.0877	4.50252
991	2007190422002 Fine	de Caritat and Cooper (2011)	Australia rivers	Australia & New Zealand	144.411	-28.9758	Bedload (<75 µm)	12.2652	0.517992	0.836001	0.532978	0.319066	0.0609514	86.2535	12.2464
992	2007190424002 Fine	de Caritat and Cooper (2011)	Australia rivers	Australia & New Zealand	140.718	-31.3918	Bedload (<75 µm)	16.1146	0.857023	2.23094	2.01583	1.33612	0.148025	73.4773	38.5093
993	2007190425002 Fine	de Caritat and Cooper (2011)	Australia rivers	Australia & New Zealand	147.452	-33.1569	Bedload (<75 µm)	9.62691	0.379049	1.57997	0.509927	0.648108	0.0478904	74.1792	21.6045
994	2007190430002 Fine	de Caritat and Cooper (2011)	Australia rivers	Australia & New Zealand	145.683	-28.0591	Bedload (<75 µm)	12.8623	1.16401	1.20991	0.846894	0.472062	0.137943	81.7943	18.0506
995	2007190432002 Fine	de Caritat and Cooper (2011)	Australia rivers	Australia & New Zealand	120.031	-26.559	Bedload (<75 µm)	15.8127	9.46727	1.06994	3.08792	0.0730604	0.0579726	91.8742	18.4415
996	2007190434002 Fine	de Caritat and Cooper (2011)	Australia rivers	Australia & New Zealand	121.706	-32.3446	Bedload (<75 µm)	15.3016	15.3464	1.91389	1.84287	0.798003	0.0380373	76.5121	30.5313
997	2007190435002 Fine	de Caritat and Cooper (2011)	Australia rivers	Australia & New Zealand	149.241	-22.9733	Bedload (<75 µm)	11.4701	0.838973	1.73296	0.752039	0.90611	0.197977	72.1933	26.618
998	2007190436002 Fine	de Caritat and Cooper (2011)	Australia rivers	Australia & New Zealand	121.56	-33.7594	Bedload (<75 µm)	11.2451	0.912013	1.41193	0.78504	1.43614	0.0320797	67.2653	29.6117
999	2007190438002 Fine	de Caritat and Cooper (2011)	Australia rivers	Australia & New Zealand	145.715	-16.8575	Bedload (<75 µm)	10.8961	0.774049	2.57992	0.579908	1.10008	0.0719501	65.1148	35.3824
1000	2007190439002 Fine	de Caritat and Cooper (2011)	Australia rivers	Australia & New Zealand	138.462	-34.528	Bedload (<75 µm)	11.8372	0.420046	2.15192	1.55897	0.836016	0.0680547	73.3285	31.1231
1001	2007190441002 Fine	de Caritat and Cooper (2011)	Australia rivers	Australia & New Zealand	137.838	-20.4519	Bedload (<75 µm)	10.9182	0.715002	0.803958	0.937935	0.0869445	0.0600348	90.4235	10.4156
1002	2007190442002 Fine	de Caritat and Cooper (2011)	Australia rivers	Australia & New Zealand	137.232	-25.768	Bedload (<75 µm)	9.73008	15.5034	1.06789	1.90191	1.19512	0.0469738	65.6629	28.0856
1003	2007190444002 Fine	de Caritat and Cooper (2011)	Australia rivers	Australia & New Zealand	149.269	-32.4926	Bedload (<75 µm)	10.8811	0.866958	1.77295	0.784045	0.873085	0.0689713	69.5378	27.2455
1004	2007190445002 Fine	de Caritat and Cooper (2011)	Australia rivers	Australia & New Zealand	141.493	-20.6988	Bedload (<75 µm)	10.5221	0.941956	0.987903	0.92301	0.92606	0.0630137	71.8802	21.607
1005	2007190447002 Fine	de Caritat and Cooper (2011)	Australia rivers	Australia & New Zealand	144.085	-27.5286	Bedload (<75 µm)	8.921	0.265013	0.578937	0.286057	0.334029	0.0609514	85.5067	9.25566
1006	2007190448002 Fine	de Caritat and Cooper (2011)	Australia rivers	Australia & New Zealand	132.272	-22.9118	Bedload (<75 µm)	17.7929	0.71906	3.35388	3.49686	0.948032	0.158107	74.4105	48.1659
1007	2007190450002 Fine	de Caritat and Cooper (2011)	Australia rivers	Australia & New Zealand	123.74	-32.1126	Bedload (<75 µm)	8.86299	23.3176	1.49492	3.30582	0.696096	0.0410162	69.3967	29.8317
1008	2007190451002 Fine	de Caritat and Cooper (2011)	Australia rivers	Australia & New Zealand	142.175	-25.6814	Bedload (<75 µm)	14.0394	1.05599	1.30797	1.15302	0.427039	0.0850112	83.2691	19.2084
1009	2007190454002 Fine	de Caritat and Cooper (2011)	Australia rivers	Australia & New Zealand	131.061	-30.5436	Bedload (<75 µm)	9.32195	20.4524	1.15498	1.65299	0.496999	0.0689713	76.363	20.0937
1010	2007190456002 Fine	de Caritat and Cooper (2011)	Australia rivers	Australia & New Zealand	120.93	-29.6179	Bedload (<75 µm)	12.6202	0.512955	1.84691	2.20488	0.936035	0.0499526	74.3574	31.5329
1011	2007190458002 Fine	de Caritat and Cooper (2011)	Australia rivers	Australia & New Zealand	140.719	-18.561	Bedload (<75 µm)	11.3371	0.892983	1.4059	0.874919	0.989011	0.11205	71.5665	25.3693
1012	2007190459002 Fine	de Caritat and Cooper (2011)	Australia rivers	Australia & New Zealand	118.591	-32.7888	Bedload (<75 µm)	15.8507	0.681981	1.71187	0.546908	0.727099	0.0249763	78.9373	24.4035
1013	2007190461002 Fine	de Caritat and Cooper (2011)	Australia rivers	Australia & New Zealand	125.171	-29.4789	Bedload (<75 µm)	14.7686	4.07215	2.14084	3.58176	1.08108	0.0540772	71.543	40.5148
1014	2007190463002 Fine	de Caritat and Cooper (2011)	Australia rivers	Australia & New Zealand	144.987	-18.9003	Bedload (<75 µm)	12.7313	0.974978	1.37193	0.769949	1.27411	0.0698879	71.0539	27.7702
1015	2007190465002 Fine	de Caritat and Cooper (2011)	Australia rivers	Australia & New Zealand	135.672	-19.6303	Bedload (<75 µm)	11.0741	12.8814	0.803958	0.511917	0.059985	0.0449116	91.207	8.93044
1016	2007190466002 Fine	de Caritat and Cooper (2011)	Australia rivers	Australia & New Zealand	134.926	-32.2845	Bedload (<75 µm)	1.06605	26.5176	0.175994	0.588033	0.317988	0.0320797	46.2934	6.7804
1017	2007190468002 Fine	de Caritat and Cooper (2011)	Australia rivers	Australia & New Zealand	133.456	-17.2643	Bedload (<75 µm)	11.3042	0.500082	0.180933	0.528998	0.038013	0.0410162	97.2394	3.43304
1018	2007190469002 Fine	de Caritat and Cooper (2011)	Australia rivers	Australia & New Zealand	140.611	-32.8544	Bedload (<75 µm)	14.7185	9.16924	2.04194	2.24998	0.381073	0.0650759	80.9481	27.9362
1019	2007190472002 Fine	de Caritat and Cooper (2011)	Australia rivers	Australia & New Zealand	135.405	-18.6188	Bedload (<75 µm)	13.5604	4.95408	1.91895	1.59296	0.0520319	0.0400996	85.7777	21.2884
1020	2007190473002 Fine	de Caritat and Cooper (2011)	Australia rivers	Australia & New Zealand	138.004	-30.5861	Bedload (<75 µm)	14.0914	3.49512	2.64087	2.74382	0.580978	0.17598	74.7095	36.6881
1021	2007190474002 Fine	de Caritat and Cooper (2011)	Australia rivers	Australia & New Zealand	132.235	-12.6701	Bedload (<75 µm)	21.3071	0.0460344	0.0950439	0.125036	0.0389565	0.0529315	99.2225	1.51105
1022	2007190476002 Fine	de Caritat and Cooper (2011)	Australia rivers	Australia & New Zealand	145.18	-27.3507	Bedload (<75 µm)	12.1792	0.252979	0.59291	0.297997	0.272022	0.0680547	89.7805	8.78109
1023	2007190477002 Fine	de Caritat and Cooper (2011)	Australia rivers	Australia & New Zealand	149.805	-25.6829	Bedload (<75 µm)	16.5908	1.226	1.59888	0.814889	0.922017	0.112966	77.6899	26.4513
1024	2007190478002 Fine	de Caritat and Cooper (2011)	Australia rivers	Australia & New Zealand	144.969	-24.072	Bedload (<75 µm)	12.4623	1.42609	1.43987	0.880889	0.850035	0.136109	74.1022	24.4532
1025	2007190479002 Fine	de Caritat and Cooper (2011)	Australia rivers	Australia & New Zealand	132.631	-19.4089	Bedload (<75 µm)	7.60271	3.21513	1.31592	0.537953	0.367998	0.0339128	74.2602	16.8999
1026	2007190481002 Fine	de Caritat and Cooper (2011)	Australia rivers	Australia & New Zealand	129.577	-15.253	Bedload (<75 µm)	6.74073	3.61909	1.92389	1.18088	1.03902	0.0490361	55.0629	31.5689
1027	2007190483002 Fine	de Caritat and Cooper (2011)	Australia rivers	Australia & New Zealand	143.877	-23.636	Bedload (<75 µm)	12.8024	1.04704	1.1439	0.9779	1.09011	0.0889065	73.0527	24.8302
1028	2007190488002 Fine	de Caritat and Cooper (2011)	Australia rivers	Australia & New Zealand	146.269	-36.2457	Bedload (<75 µm)	13.7384	0.0959866	2.45789	0.782884	0.45009	0.0820323	80.1568	27.1824
1029	2007190490002 Fine	de Caritat and Cooper (2011)	Australia rivers	Australia & New Zealand	121.987	-29.8712	Bedload (<75 µm)	17.8858	7.08216	1.85691	1.94685	1.01112	0.043995	77.0189	32.7901
1030	2007190491002 Fine	de Caritat and Cooper (2011)	Australia rivers	Australia & New Zealand	142.556	-33.1367	Bedload (<75 µm)	9.98799	13.5363	1.40398	2.06591	0.75999	0.0609514	71.3007	26.3775
1031	2007190492002 Fine	de Caritat and Cooper (2011)	Australia rivers	Australia & New Zealand	128.312	-30.8345	Bedload (<75 µm)	13.3943	11.1543	2.00291	2.37386	0.407089	0.10403	79.2479	28.2461
1032	2007190494002 Fine	de Caritat and Cooper (2011)	Australia rivers	Australia & New Zealand	146.877	-21.0148	Bedload (<75 µm)	13.0374	0.415009	1.7509	0.628993	0.498078	0.0719501	79.8157	22.0121
1033	2007190495002 Fine	de Caritat and Cooper (2011)	Australia rivers	Australia & New Zealand	134.088	-32.4313	Bedload (<75 µm)	2.25018	38.4979	0.501962	2.66489	0.598098	0.0529315	47.2588	18.5023
1034	2007190496002 Fine	de Caritat and Cooper (2011)	Australia rivers	Australia & New Zealand	143.895	-20.6682	Bedload (<75 µm)	13.9935	1.26504	1.97291	1.33593	1.22814	0.129006	69.4784	34.5513
1035	2007190498002 Fine	de Caritat and Cooper (2011)	Australia rivers	Australia & New Zealand	151.527	-27.8729	Bedload (<75 µm)	16.0816	1.84907	0.960919	2.16193	0.935092	0.275885	79.6181	24.8973
1036	2007190499002 Fine	de Caritat and Cooper (2011)	Australia rivers	Australia & New Zealand	118.08	-25.7102	Bedload (<75 µm)	19.4709	0.28796	1.51492	0.666969	0.324054	0.0889065	88.6873	18.1276
1037	2007190501002 Fine	de Caritat and Cooper (2011)	Australia rivers	Australia & New Zealand	140.05	-33.8208	Bedload (<75 µm)	7.02472	23.6176	1.19196	3.48392	0.506974	0.0779078	70.3666	25.5701
1038	2007190502002 Fine	de Caritat and Cooper (2011)	Australia rivers	Australia & New Zealand	144.333	-24.2788	Bedload (<75 µm)	12.0732	1.28197	1.19196	0.825005	0.851113	0.106092	74.6928	22.2062
1039	2007190503002 Fine	de Caritat and Cooper (2011)	Australia rivers	Australia & New Zealand	138.441	-22.5117	Bedload (<75 µm)	12.8113	0.997085	1.74295	1.32399	0.16998	0.057056	83.9686	20.4115
1040	2007190506002 Fine	de Caritat and Cooper (2011)	Australia rivers	Australia & New Zealand	139.574	-23.2166	Bedload (<75 µm)	10.7731	0.667009	1.26894	0.953025	0.621013	0.0609514	75.9206	20.561
1041	2007190507002 Fine	de Caritat and Cooper (2011)	Australia rivers	Australia & New Zealand	142.718	-29.9412	Bedload (<75 µm)	16.6977	0.507078	1.81391	1.20492	0.462087	0.107925	83.1355	23.9169
1042	2007190508002 Fine	de Caritat and Cooper (2011)	Australia rivers	Australia & New Zealand	148.149	-23.4285	Bedload (<75 µm)	13.7205	1.32702	2.30888	1.45101	1.13405	0.129006	68.7707	36.6785
1043	2007190509002 Fine	de Caritat and Cooper (2011)	Australia rivers	Australia & New Zealand	129.76	-22.7614	Bedload (<75 µm)	18.1628	0.643082	2.23793	2.07487	0.799081	0.057056	79.2011	33.5404
1044	2007190511002 Fine	de Caritat and Cooper (2011)	Australia rivers	Australia & New Zealand	141.198	-18.2549	Bedload (<75 µm)	14.6505	0.454047	0.66591	0.498983	0.0950324	0.0549937	93.4105	8.12626
1045	2007190513002 Fine	de Caritat and Cooper (2011)	Australia rivers	Australia & New Zealand	148.148	-29.9748	Bedload (<75 µm)	10.7381	0.700031	1.90293	0.562993	1.25915	0.0710336	67.2303	30.8671
1046	2007190515002 Fine	de Caritat and Cooper (2011)	Australia rivers	Australia & New Zealand	143.563	-34.646	Bedload (<75 µm)	11.0682	0.542058	1.79596	0.760994	0.604972	0.109071	75.1307	23.9433
1047	2007190517002 Fine	de Caritat and Cooper (2011)	Australia rivers	Australia & New Zealand	121.437	-27.7737	Bedload (<75 µm)	20.061	0.196031	2.01086	2.00091	1.69117	0.0630137	79.527	38.4739
1048	2007190518002 Fine	de Caritat and Cooper (2011)	Australia rivers	Australia & New Zealand	142.026	-15.3791	Bedload (<75 µm)	10.6382	0.0699611	1.29195	0.276936	0.279031	0.0419327	84.9525	14.3459
1049	2007190522002 Fine	de Caritat and Cooper (2011)	Australia rivers	Australia & New Zealand	139.987	-28.4823	Bedload (<75 µm)	14.8895	1.13407	1.52094	1.29696	0.91312	0.10403	76.1992	27.0158
1050	2007190523002 Fine	de Caritat and Cooper (2011)	Australia rivers	Australia & New Zealand	143.18	-29.2169	Bedload (<75 µm)	16.9167	0.899979	2.01688	1.30293	0.274987	0.145963	84.5638	23.8901
1051	2007190524002 Fine	de Caritat and Cooper (2011)	Australia rivers	Australia & New Zealand	137.339	-30.6163	Bedload (<75 µm)	7.93488	2.52	1.6549	1.32399	0.592975	0.08799	67.9516	24.5385
1052	2007190525002 Fine	de Caritat and Cooper (2011)	Australia rivers	Australia & New Zealand	139.476	-25.8257	Bedload (<75 µm)	12.7283	0.850027	1.17293	0.906925	0.692052	0.0999053	78.2079	20.4372
1053	2007190526002 Fine	de Caritat and Cooper (2011)	Australia rivers	Australia & New Zealand	150.064	-35.894	Bedload (<75 µm)	13.7964	0.566965	2.63485	1.19597	0.697983	0.123965	74.4511	33.138
1054	2007190527002 Fine	de Caritat and Cooper (2011)	Australia rivers	Australia & New Zealand	140.563	-22.6117	Bedload (<75 µm)	10.603	0.482032	1.01995	0.460013	0.560085	0.0859277	79.7269	16.0338
1055	2007190528002 Fine	de Caritat and Cooper (2011)	Australia rivers	Australia & New Zealand	114.785	-22.2053	Bedload (<75 µm)	12.6454	0.533943	1.93087	0.86298	0.377973	0.0840946	79.137	23.1336
1056	2007190529002 Fine	de Caritat and Cooper (2011)	Australia rivers	Australia & New Zealand	133.139	-17.291	Bedload (<75 µm)	20.7182	0.264033	0.703976	0.480907	0.033969	0.0389539	95.9532	7.696
1057	2007190531002 Fine	de Caritat and Cooper (2011)	Australia rivers	Australia & New Zealand	143.134	-20.7066	Bedload (<75 µm)	14.3725	2.00005	1.43192	1.35102	1.29015	0.102884	71.2661	30.7538
1058	2007190532002 Fine	de Caritat and Cooper (2011)	Australia rivers	Australia & New Zealand	146.355	-30.0094	Bedload (<75 µm)	8.945	0.473077	1.29291	0.561003	0.560085	0.0650759	74.7267	18.6777
1059	2007190533002 Fine	de Caritat and Cooper (2011)	Australia rivers	Australia & New Zealand	117.973	-26.181	Bedload (<75 µm)	18.5528	2.66104	1.39494	3.73781	0.446046	0.0760747	86.1704	27.2917
1060	2007190535002 Fine	de Caritat and Cooper (2011)	Australia rivers	Australia & New Zealand	121.2	-19.7422	Bedload (<75 µm)	0.989144	30.9697	0.165996	2.40885	0.431083	0.0620971	38.2324	13.0184
1061	2007190537002 Fine	de Caritat and Cooper (2011)	Australia rivers	Australia & New Zealand	150.372	-28.6034	Bedload (<75 µm)	12.9173	0.810989	2.22094	0.834954	1.31414	0.0760747	68.7978	35.0906
1062	2007190538002 Fine	de Caritat and Cooper (2011)	Australia rivers	Australia & New Zealand	150.273	-28.3916	Bedload (<75 µm)	10.155	0.352044	0.630976	0.412917	0.506974	0.0490361	83.2737	11.9035
1063	2007190544002 Fine	de Caritat and Cooper (2011)	Australia rivers	Australia & New Zealand	138.086	-16.7734	Bedload (<75 µm)	12.7092	0.0959866	2.82289	0.476927	0.112961	0.0639302	79.571	26.3607
1064	2007190545002 Fine	de Caritat and Cooper (2011)	Australia rivers	Australia & New Zealand	150.17	-35.5777	Bedload (<75 µm)	12.8763	0.591031	2.43982	1.16695	0.648108	0.150087	74.4346	30.9155
1065	2007190546002 Fine	de Caritat and Cooper (2011)	Australia rivers	Australia & New Zealand	142.617	-35.6941	Bedload (<75 µm)	14.0294	7.17521	1.61888	2.10289	0.694074	0.0600348	77.6588	27.5449
1066	2007190547002 Fine	de Caritat and Cooper (2011)	Australia rivers	Australia & New Zealand	123.727	-27.8455	Bedload (<75 µm)	13.2764	0.775029	2.12988	1.1769	0.785062	0.0989887	73.5715	30.2134
1067	2007190551002 Fine	de Caritat and Cooper (2011)	Australia rivers	Australia & New Zealand	153.333	-29.0575	Bedload (<75 µm)	18.2429	1.38299	1.13691	1.0779	1.13203	0.375103	79.4817	25.3288
1068	2007190552002 Fine	de Caritat and Cooper (2011)	Australia rivers	Australia & New Zealand	136.413	-33.9114	Bedload (<75 µm)	20.42	0.626012	2.82482	1.96791	1.22113	0.057056	77.0907	42.0775
1069	2007190553002 Fine	de Caritat and Cooper (2011)	Australia rivers	Australia & New Zealand	150.904	-33.4533	Bedload (<75 µm)	13.9844	0.450969	2.12084	0.573938	0.5431	0.107009	78.8416	25.3912
1070	2007190554002 Fine	de Caritat and Cooper (2011)	Australia rivers	Australia & New Zealand	129.651	-14.1848	Bedload (<75 µm)	8.15481	0.0400177	0.212012	0.0689853	0.0350474	0.0588891	96.5985	2.31389
1071	2007190555002 Fine	de Caritat and Cooper (2011)	Australia rivers	Australia & New Zealand	125.624	-32.0612	Bedload (<75 µm)	11.6392	15.3433	2.11494	2.19692	0.379051	0.0659925	76.6963	28.3866
1072	2007190556002 Fine	de Caritat and Cooper (2011)	Australia rivers	Australia & New Zealand	147.021	-38.1559	Bedload (<75 µm)	21.8683	0.398079	1.51191	0.935945	0.240075	0.19202	90.5	18.0039
1073	2007190558002 Fine	de Caritat and Cooper (2011)	Australia rivers	Australia & New Zealand	146.627	-19.2302	Bedload (<75 µm)	18.6569	1.35501	2.65183	0.812899	2.20718	0.0329962	67.7369	48.453
1074	2007190561002 Fine	de Caritat and Cooper (2011)	Australia rivers	Australia & New Zealand	133.005	-28.1923	Bedload (<75 µm)	10.346	2.738	1.75885	0.369967	0.176989	0.0710336	80.6252	17.9973
1075	2007190564002 Fine	de Caritat and Cooper (2011)	Australia rivers	Australia & New Zealand	138.274	-21.3653	Bedload (<75 µm)	8.63493	0.856044	1.00694	0.82998	0.228078	0.0449116	82.4312	13.4683
1076	2007190565002 Fine	de Caritat and Cooper (2011)	Australia rivers	Australia & New Zealand	123.743	-17.9393	Bedload (<75 µm)	10.8041	0.586973	1.93292	0.792004	0.446046	0.0850112	75.2164	23.7399
1077	2007190566002 Fine	de Caritat and Cooper (2011)	Australia rivers	Australia & New Zealand	115.166	-29.2785	Bedload (<75 µm)	12.4513	0.386045	2.67581	0.730979	1.19107	0.0600348	69.6952	36.5036
1078	2007190569002 Fine	de Caritat and Cooper (2011)	Australia rivers	Australia & New Zealand	145.56	-33.9606	Bedload (<75 µm)	15.2005	0.478954	2.59992	1.25799	0.336051	0.0698879	79.4985	29.4215
1079	2007190570002 Fine	de Caritat and Cooper (2011)	Australia rivers	Australia & New Zealand	123.197	-30.2599	Bedload (<75 µm)	13.2264	17.3264	1.37591	1.61701	0.288063	0.0460573	84.4406	19.4629
1080	2007190571002 Fine	de Caritat and Cooper (2011)	Australia rivers	Australia & New Zealand	146.732	-28.9392	Bedload (<75 µm)	15.1946	0.542058	1.30797	0.863975	0.516006	0.0620971	83.0478	19.4201
1081	2007190574002 Fine	de Caritat and Cooper (2011)	Australia rivers	Australia & New Zealand	134.328	-17.1978	Bedload (<75 µm)	13.4114	0.500082	0.0660128	0.402967	0.0830354	0.0419327	97.4945	2.62846
1082	2007190575002 Fine	de Caritat and Cooper (2011)	Australia rivers	Australia & New Zealand	124.411	-27.2157	Bedload (<75 µm)	17.1998	5.68518	1.46698	2.38895	0.236974	0.0730958	87.9001	21.7756
1083	2007190576002 Fine	de Caritat and Cooper (2011)	Australia rivers	Australia & New Zealand	131.085	-12.4788	Bedload (<75 µm)	19.681	0.626012	0.0199966	2.2999	0.0350474	0.0329962	99.3089	6.91399
1084	2007190578002 Fine	de Caritat and Cooper (2011)	Australia rivers	Australia & New Zealand	134.243	-24.869	Bedload (<75 µm)	12.3782	0.515053	2.52788	0.711909	0.319066	0.0930311	76.5773	27.1086
1085	2007190581002 Fine	de Caritat and Cooper (2011)	Australia rivers	Australia & New Zealand	139.702	-33.5397	Bedload (<75 µm)	15.8807	6.9691	2.62389	2.33588	0.387004	0.0900522	79.4262	33.1838
1086	2007190584002 Fine	de Caritat and Cooper (2011)	Australia rivers	Australia & New Zealand	146.434	-19.9974	Bedload (<75 µm)	17.6398	2.56211	2.39188	1.7039	1.85819	0.131985	66.9626	46.4258
1087	2007190585002 Fine	de Caritat and Cooper (2011)	Australia rivers	Australia & New Zealand	142.515	-22.2816	Bedload (<75 µm)	13.3163	1.36998	1.13499	1.189	1.21803	0.0980722	71.7764	26.9542
1088	2007190589002 Fine	de Caritat and Cooper (2011)	Australia rivers	Australia & New Zealand	147.236	-41.5872	Bedload (<75 µm)	12.3003	0.461043	1.2799	0.802949	0.673989	0.030934	79.0572	20.3682
1089	2007190591002 Fine	de Caritat and Cooper (2011)	Australia rivers	Australia & New Zealand	141.82	-19.4555	Bedload (<75 µm)	11.6392	0.34197	0.332955	0.480907	0.355057	0.0350585	88.7029	8.18051
1090	2007190596002 Fine	de Caritat and Cooper (2011)	Australia rivers	Australia & New Zealand	138.212	-29.2472	Bedload (<75 µm)	13.3403	11.8913	1.00898	2.03689	0.279975	0.142984	86.8868	17.4109
1091	2007190597002 Fine	de Caritat and Cooper (2011)	Australia rivers	Australia & New Zealand	150.951	-29.1037	Bedload (<75 µm)	13.3813	2.09911	1.63092	1.52497	1.50906	0.158107	66.5344	35.4463
1092	2007190598002 Fine	de Caritat and Cooper (2011)	Australia rivers	Australia & New Zealand	144.934	-38.4765	Bedload (<75 µm)	9.36692	1.21005	1.27593	1.19895	1.19512	0.184	64.7166	27.6252
1093	2007190599002 Fine	de Caritat and Cooper (2011)	Australia rivers	Australia & New Zealand	135.421	-33.7187	Bedload (<75 µm)	14.3525	11.4522	2.22889	4.07876	0.327963	0.0630137	80.432	33.9535
1094	2007190601002 Fine	de Caritat and Cooper (2011)	Australia rivers	Australia & New Zealand	132.634	-24.5395	Bedload (<75 µm)	8.68992	1.35207	2.76784	1.14589	0.171058	0.0909688	70.945	28.6372
1095	2007190602002 Fine	de Caritat and Cooper (2011)	Australia rivers	Australia & New Zealand	118.011	-31.33	Bedload (<75 µm)	20.065	0.182039	2.41392	0.684049	1.30902	0.0419327	80.0613	34.7786
1096	2007190605002 Fine	de Caritat and Cooper (2011)	Australia rivers	Australia & New Zealand	150.821	-28.577	Bedload (<75 µm)	12.4933	0.388984	2.21986	0.726004	1.23003	0.0540772	71.4003	33.0043
1097	2007190610002 Fine	de Caritat and Cooper (2011)	Australia rivers	Australia & New Zealand	142.177	-12.3888	Bedload (<75 µm)	7.47876	0.290059	1.54889	0.142946	0.228078	0.0730958	75.6733	16.1451
1098	2007190616002 Fine	de Caritat and Cooper (2011)	Australia rivers	Australia & New Zealand	132.559	-30.6841	Bedload (<75 µm)	11.4111	9.35128	1.29291	1.10095	0.135067	0.0710336	86.0889	15.5721
1099	2007190618002 Fine	de Caritat and Cooper (2011)	Australia rivers	Australia & New Zealand	146.723	-42.4752	Bedload (<75 µm)	14.4045	3.30902	1.03091	1.99693	1.3411	0.148941	72.2647	29.7159
1100	2007190619002 Fine	de Caritat and Cooper (2011)	Australia rivers	Australia & New Zealand	148.762	-28.9256	Bedload (<75 µm)	12.8753	0.504979	0.71301	0.447907	0.469096	0.0588891	84.7587	12.6964
1101	2007190621002 Fine	de Caritat and Cooper (2011)	Australia rivers	Australia & New Zealand	137.904	-29.2414	Bedload (<75 µm)	11.6231	2.74303	1.84185	1.52099	0.829006	0.106092	71.1135	29.3895
1102	2007190622002 Fine	de Caritat and Cooper (2011)	Australia rivers	Australia & New Zealand	136.053	-28.0414	Bedload (<75 µm)	11.0512	5.87309	1.59491	1.71899	3.12515	0.107925	47.9235	54.2999
1103	2007190625002 Fine	de Caritat and Cooper (2011)	Australia rivers	Australia & New Zealand	135.576	-14.2276	Bedload (<75 µm)	6.6797	0.19701	0.817932	0.505948	0.0669945	0.0490361	85.7966	9.11344
1104	2007190626002 Fine	de Caritat and Cooper (2011)	Australia rivers	Australia & New Zealand	143.124	-24.6939	Bedload (<75 µm)	10.138	0.804972	0.85395	0.650054	0.907998	0.0760747	73.2641	19.2113
1105	2007190627002 Fine	de Caritat and Cooper (2011)	Australia rivers	Australia & New Zealand	140.753	-25.6939	Bedload (<75 µm)	12.4143	1.15198	0.889968	1.71584	1.14012	0.0740124	72.4757	25.4278
1106	2007190629002 Fine	de Caritat and Cooper (2011)	Australia rivers	Australia & New Zealand	149.049	-28.8921	Bedload (<75 µm)	12.3514	0.868077	1.37398	0.87094	0.93307	0.0588891	73.4718	24.6864
1107	2007190633002 Fine	de Caritat and Cooper (2011)	Australia rivers	Australia & New Zealand	137.404	-34.9623	Bedload (<75 µm)	5.39258	32.9928	1.20389	1.83988	1.70411	0.106092	43.8327	34.9356
1108	2007190635002 Fine	de Caritat and Cooper (2011)	Australia rivers	Australia & New Zealand	144.44	-14.323	Bedload (<75 µm)	10.5771	0.0499522	1.32399	0.302972	0.224977	0.0430784	85.4344	14.1539
1109	2007190637002 Fine	de Caritat and Cooper (2011)	Australia rivers	Australia & New Zealand	134.113	-12.3035	Bedload (<75 µm)	14.7225	0.0660433	0.884908	0.679903	0.217024	0.120986	91.801	11.3906
1110	2007190639002 Fine	de Caritat and Cooper (2011)	Australia rivers	Australia & New Zealand	147.842	-37.7745	Bedload (<75 µm)	15.0786	1.36802	2.68388	1.31288	1.068	0.0820323	70.1404	38.7213
1111	2007190642002 Fine	de Caritat and Cooper (2011)	Australia rivers	Australia & New Zealand	144.551	-22.9934	Bedload (<75 µm)	12.9403	1.06509	1.19293	1.12201	1.36307	0.107009	71.2792	28.1457
1112	2007190643002 Fine	de Caritat and Cooper (2011)	Australia rivers	Australia & New Zealand	123.984	-32.6457	Bedload (<75 µm)	7.97588	19.9645	1.69091	3.70083	1.01611	0.0520149	60.6557	36.2731
1113	2007190644002 Fine	de Caritat and Cooper (2011)	Australia rivers	Australia & New Zealand	147.927	-26.4752	Bedload (<75 µm)	12.6083	0.97106	1.58696	0.676918	0.940079	0.115029	72.6165	26.0989
1114	2007190645002 Fine	de Caritat and Cooper (2011)	Australia rivers	Australia & New Zealand	147.055	-30.8549	Bedload (<75 µm)	8.63096	0.385066	1.45397	0.491023	0.606051	0.0870734	73.8099	19.9784
1115	2007190646002 Fine	de Caritat and Cooper (2011)	Australia rivers	Australia & New Zealand	140.584	-24.837	Bedload (<75 µm)	10.1021	0.705068	0.932009	0.629988	0.765112	0.0779078	75.0243	18.2409
1116	2007190647002 Fine	de Caritat and Cooper (2011)	Australia rivers	Australia & New Zealand	143.472	-16.5266	Bedload (<75 µm)	10.794	0.182039	2.05591	0.434972	0.628023	0.0329962	75.4584	24.8029
1117	2007190651002 Fine	de Caritat and Cooper (2011)	Australia rivers	Australia & New Zealand	116.672	-31.7481	Bedload (<75 µm)	16.0857	1.008	3.03779	0.539943	2.30315	0.0559103	64.7004	50.9024
1118	2007190652002 Fine	de Caritat and Cooper (2011)	Australia rivers	Australia & New Zealand	148.561	-37.7022	Bedload (<75 µm)	12.8693	0.638045	2.01387	0.881884	0.618048	0.12007	75.976	26.4554
1119	2007190653002 Fine	de Caritat and Cooper (2011)	Australia rivers	Australia & New Zealand	145.554	-38.1913	Bedload (<75 µm)	10.7321	0.182039	2.2419	0.251067	0.699061	0.0499526	73.911	26.4735
1120	2007190654002 Fine	de Caritat and Cooper (2011)	Australia rivers	Australia & New Zealand	138.308	-21.622	Bedload (<75 µm)	9.17098	0.705068	1.13499	0.878899	0.214059	0.0689713	82.5927	14.5291
1121	2007190659002 Fine	de Caritat and Cooper (2011)	Australia rivers	Australia & New Zealand	123.76	-33.6497	Bedload (<75 µm)	19.5841	2.08806	3.66082	1.91583	1.15508	0.0199352	71.6127	49.684
1122	2007190661002 Fine	de Caritat and Cooper (2011)	Australia rivers	Australia & New Zealand	149.714	-27.0693	Bedload (<75 µm)	11.1081	0.830018	1.17691	0.705939	0.974048	0.148941	73.3836	22.5365
1123	2007190663002 Fine	de Caritat and Cooper (2011)	Australia rivers	Australia & New Zealand	150.531	-30.9391	Bedload (<75 µm)	13.8125	1.66801	1.40398	1.32697	1.83608	0.1439	65.6453	36.2763
1124	2007190664002 Fine	de Caritat and Cooper (2011)	Australia rivers	Australia & New Zealand	121.62	-31.6723	Bedload (<75 µm)	13.0193	11.1052	1.46493	3.29189	0.962051	0.0320797	73.264	32.6035
1125	2007190665002 Fine	de Caritat and Cooper (2011)	Australia rivers	Australia & New Zealand	141.306	-18.6142	Bedload (<75 µm)	16.5356	0.57508	0.528945	0.604948	0.150973	0.043995	93.9261	7.89985
1126	2007190669002 Fine	de Caritat and Cooper (2011)	Australia rivers	Australia & New Zealand	147.243	-21.6789	Bedload (<75 µm)	15.8066	0.795038	0.422939	0.962975	0.310035	0.0969265	91.4496	9.81964
1127	2007190671002 Fine	de Caritat and Cooper (2011)	Australia rivers	Australia & New Zealand	141.385	-37.5778	Bedload (<75 µm)	13.2343	0.57508	1.84185	0.728989	1.19013	0.0779078	73.3405	29.8284
1128	2007190672002 Fine	de Caritat and Cooper (2011)	Australia rivers	Australia & New Zealand	148.516	-23.8114	Bedload (<75 µm)	16.0636	0.677083	0.611943	0.856015	0.169036	0.0579726	92.949	9.50503
1129	2007190673002 Fine	de Caritat and Cooper (2011)	Australia rivers	Australia & New Zealand	129.655	-24.2784	Bedload (<75 µm)	2.72728	21.5435	0.551953	3.01794	0.84006	0.0389539	44.7922	22.6886
1130	2007190676002 Fine	de Caritat and Cooper (2011)	Australia rivers	Australia & New Zealand	148.291	-30.7155	Bedload (<75 µm)	12.8043	1.28099	1.49492	0.877904	0.871063	0.205997	74.0625	25.1549
1131	2007190677002 Fine	de Caritat and Cooper (2011)	Australia rivers	Australia & New Zealand	143.614	-33.2895	Bedload (<75 µm)	16.1347	0.904037	2.08988	1.388	0.537034	0.074929	80.0178	27.7645
1132	2007190681002 Fine	de Caritat and Cooper (2011)	Australia rivers	Australia & New Zealand	141.636	-20.0589	Bedload (<75 µm)	12.0012	1.05809	1.4459	0.9779	1.1571	0.131068	70.265	27.8994
1133	2007190684002 Fine	de Caritat and Cooper (2011)	Australia rivers	Australia & New Zealand	137.635	-20.8132	Bedload (<75 µm)	12.4292	1.62506	1.24689	0.701959	0.10002	0.0609514	88.1004	13.6775
1134	2007190685002 Fine	de Caritat and Cooper (2011)	Australia rivers	Australia & New Zealand	151.969	-32.5204	Bedload (<75 µm)	12.3132	0.320981	1.33399	0.223041	2.50117	0.0169564	66.8653	35.7648
1135	2007190686002 Fine	de Caritat and Cooper (2011)	Australia rivers	Australia & New Zealand	142.314	-13.4411	Bedload (<75 µm)	27.2427	0.0349805	0.741921	0.169976	0.0570194	0.0350585	96.8127	7.29532
1136	2007190690002 Fine	de Caritat and Cooper (2011)	Australia rivers	Australia & New Zealand	116.788	-34.9128	Bedload (<75 µm)	18.1878	0.0759777	0.335003	0.0290203	0.0679381	0.0219975	97.0137	3.67125
1137	2007190691002 Fine	de Caritat and Cooper (2011)	Australia rivers	Australia & New Zealand	114.316	-25.9963	Bedload (<75 µm)	6.59561	25.4185	0.982	3.11893	0.281997	0.0710336	76.8145	20.188
1138	2007190695002 Fine	de Caritat and Cooper (2011)	Australia rivers	Australia & New Zealand	133.492	-18.1705	Bedload (<75 µm)	21.2822	0.401996	1.32098	0.599973	0.0470444	0.0380373	93.0699	13.415
1139	2007190697002 Fine	de Caritat and Cooper (2011)	Australia rivers	Australia & New Zealand	135.15	-18.2566	Bedload (<75 µm)	14.1265	0.856044	0.361986	0.97591	0.0889665	0.0368916	95.3781	6.78994
1140	2007190698002 Fine	de Caritat and Cooper (2011)	Australia rivers	Australia & New Zealand	144.528	-35.0235	Bedload (<75 µm)	12.9953	0.659033	1.77295	1.27689	0.907998	0.0499526	74.3145	28.4601
1141	2007190699002 Fine	de Caritat and Cooper (2011)	Australia rivers	Australia & New Zealand	147.7	-42.8713	Bedload (<75 µm)	9.82096	0.283063	1.17992	0.325027	0.84006	0.0240598	75.9124	19.3023
1142	2007190701002 Fine	de Caritat and Cooper (2011)	Australia rivers	Australia & New Zealand	118.208	-32.1223	Bedload (<75 µm)	24.5716	0.236049	1.50589	0.590023	1.41807	0.0229141	84.9967	28.0143
1143	2007190707002 Fine	de Caritat and Cooper (2011)	Australia rivers	Australia & New Zealand	117.742	-33.4026	Bedload (<75 µm)	15.4847	2.01404	1.96195	1.48186	2.03113	0.0359751	63.7458	44.1554
1144	2007190710002 Fine	de Caritat and Cooper (2011)	Australia rivers	Australia & New Zealand	117.654	-31.8068	Bedload (<75 µm)	18.5819	0.345048	3.82284	0.417063	1.67311	0.0368916	71.4374	49.7972
1145	2007190711002 Fine	de Caritat and Cooper (2011)	Australia rivers	Australia & New Zealand	133.692	-12.127	Bedload (<75 µm)	26.9387	0.0409972	1.13197	0.267981	0.0629505	0.0698879	95.2989	10.9329
1146	2007190713002 Fine	de Caritat and Cooper (2011)	Australia rivers	Australia & New Zealand	131.189	-19.4979	Bedload (<75 µm)	18.724	0.456006	1.58093	0.95999	0.0749475	0.0419327	90.5333	16.9369
1147	2007190716002 Fine	de Caritat and Cooper (2011)	Australia rivers	Australia & New Zealand	138.018	-28.5593	Bedload (<75 µm)	4.94043	1.67207	0.869971	0.627004	0.879016	0.115945	56.3057	19.2472
1148	2007190717002 Fine	de Caritat and Cooper (2011)	Australia rivers	Australia & New Zealand	121.292	-30.9629	Bedload (<75 µm)	7.83379	10.8543	0.575925	11.7754	1.19309	0.013061	63.2637	51.103
1149	2007190721002 Fine	de Caritat and Cooper (2011)	Australia rivers	Australia & New Zealand	146.441	-29.8512	Bedload (<75 µm)	12.4674	0.558989	1.30195	1.0119	0.847069	0.0740124	77.3921	22.8321
1150	2007190722002 Fine	de Caritat and Cooper (2011)	Australia rivers	Australia & New Zealand	142.076	-36.774	Bedload (<75 µm)	10.685	0.560948	0.953933	1.23593	0.742062	0.0300174	76.9456	19.6786
1151	2007190723002 Fine	de Caritat and Cooper (2011)	Australia rivers	Australia & New Zealand	146.909	-38.587	Bedload (<75 µm)	19.2191	0.34197	0.869007	0.678908	0.462087	0.0698879	89.9164	14.1489
1152	2007190725002 Fine	de Caritat and Cooper (2011)	Australia rivers	Australia & New Zealand	146.599	-25.7889	Bedload (<75 µm)	12.8543	0.848068	1.51492	0.745904	0.66307	0.134047	77.0837	22.5638
1153	2007190726002 Fine	de Caritat and Cooper (2011)	Australia rivers	Australia & New Zealand	115.558	-33.6102	Bedload (<75 µm)	16.1547	0.137963	0.158045	0.146925	0.198018	0.0779078	96.643	3.66303
1154	2007190732002 Fine	de Caritat and Cooper (2011)	Australia rivers	Australia & New Zealand	144.698	-22.3026	Bedload (<75 µm)	11.3331	0.652037	0.801911	0.628993	0.776031	0.0499526	77.9242	17.1926
1155	2007190733002 Fine	de Caritat and Cooper (2011)	Australia rivers	Australia & New Zealand	135.4	-15.4813	Bedload (<75 µm)	7.61877	0.183018	1.40096	0.356037	0.0669945	0.0499526	81.4347	13.6518
1156	2007190735002 Fine	de Caritat and Cooper (2011)	Australia rivers	Australia & New Zealand	143.478	-31.5958	Bedload (<75 µm)	12.3022	0.810009	1.36687	1.24091	1.14201	0.0900522	72.718	27.3197
1157	2007190737002 Fine	de Caritat and Cooper (2011)	Australia rivers	Australia & New Zealand	142.533	-22.3193	Bedload (<75 µm)	13.6455	1.18906	0.979952	0.962975	1.0831	0.0980722	74.6884	23.4594
1158	2007190743002 Fine	de Caritat and Cooper (2011)	Australia rivers	Australia & New Zealand	138.364	-29.8028	Bedload (<75 µm)	15.4847	2.5151	2.13493	2.55395	1.00505	0.121903	73.3784	36.755
1159	2007190744002 Fine	de Caritat and Cooper (2011)	Australia rivers	Australia & New Zealand	139.78	-36.2237	Bedload (<75 µm)	2.99426	38.0518	0.80697	1.14788	0.83305	0.0190187	45.3079	19.6184
1160	2007190748002 Fine	de Caritat and Cooper (2011)	Australia rivers	Australia & New Zealand	144.786	-31.2721	Bedload (<75 µm)	12.6824	10.9472	1.53793	1.58998	0.176989	0.0520149	84.9487	19.4843
1161	2007190751002 Fine	de Caritat and Cooper (2011)	Australia rivers	Australia & New Zealand	133.511	-28.1152	Bedload (<75 µm)	23.1594	0.224995	1.20389	0.456033	0.105007	0.0900522	93.3543	12.6918
1162	2007190753002 Fine	de Caritat and Cooper (2011)	Australia rivers	Australia & New Zealand	145.023	-29.2966	Bedload (<75 µm)	16.5638	0.605023	1.68694	1.22499	0.771043	0.0939476	80.6674	26.0387
1163	2007190754002 Fine	de Caritat and Cooper (2011)	Australia rivers	Australia & New Zealand	129.786	-24.263	Bedload (<75 µm)	10.1951	14.7864	1.5089	1.06596	1.45204	0.074929	61.3942	32.4874
1164	2007190755002 Fine	de Caritat and Cooper (2011)	Australia rivers	Australia & New Zealand	147.059	-33.0937	Bedload (<75 µm)	12.5424	0.664071	1.85787	0.828985	0.573025	0.109071	76.2973	24.6678
1165	2007190759002 Fine	de Caritat and Cooper (2011)	Australia rivers	Australia & New Zealand	146.502	-32.9992	Bedload (<75 µm)	13.6443	0.456006	1.75994	0.618049	0.241018	0.0639302	83.4904	19.4284
1166	2007190761002 Fine	de Caritat and Cooper (2011)	Australia rivers	Australia & New Zealand	136.363	-31.5584	Bedload (<75 µm)	7.69983	0.134045	1.92485	0.572943	0.823075	0.0689713	68.6502	25.6255
1167	2007190762002 Fine	de Caritat and Cooper (2011)	Australia rivers	Australia & New Zealand	150.159	-26.8658	Bedload (<75 µm)	12.6323	2.45312	0.661935	1.28187	0.654039	0.0549937	81.4948	16.693
1168	2007190763002 Fine	de Caritat and Cooper (2011)	Australia rivers	Australia & New Zealand	135.401	-33.8758	Bedload (<75 µm)	19.616	1.791	2.35887	1.00294	0.353035	0.173918	84.0772	26.867
1169	2007190766002 Fine	de Caritat and Cooper (2011)	Australia rivers	Australia & New Zealand	126.824	-31.621	Bedload (<75 µm)	15.9826	7.73224	2.82385	2.66489	0.508053	0.0680547	77.1699	37.1841
1170	2007190767002 Fine	de Caritat and Cooper (2011)	Australia rivers	Australia & New Zealand	141.153	-17.6942	Bedload (<75 µm)	15.5276	0.321961	1.43891	0.585049	0.391992	0.0380373	85.2024	18.1399
1171	2007190769002 Fine	de Caritat and Cooper (2011)	Australia rivers	Australia & New Zealand	117.383	-30.9285	Bedload (<75 µm)	21.4471	2.21511	2.70484	2.23589	1.59708	0.0549937	72.3837	47.5412
1172	2007190771002 Fine	de Caritat and Cooper (2011)	Australia rivers	Australia & New Zealand	131.939	-31.6829	Bedload (<75 µm)	5.86061	31.7297	0.95598	1.83192	0.399001	0.0820323	71.3992	17.7675
1173	2007190772002 Fine	de Caritat and Cooper (2011)	Australia rivers	Australia & New Zealand	139.182	-17.6364	Bedload (<75 µm)	21.2552	0.0660433	0.551953	0.264001	0.095976	0.0588891	96.5682	6.30032
1174	2007190775002 Fine	de Caritat and Cooper (2011)	Australia rivers	Australia & New Zealand	152.412	-31.8929	Bedload (<75 µm)	14.5995	1.40804	1.54793	1.34687	1.91507	0.189958	67.8071	37.4652
1175	2007190778002 Fine	de Caritat and Cooper (2011)	Australia rivers	Australia & New Zealand	149.149	-37.5593	Bedload (<75 µm)	14.2225	0.416968	2.29286	0.656024	0.610095	0.0449116	77.47	27.8178
1176	2007190779002 Fine	de Caritat and Cooper (2011)	Australia rivers	Australia & New Zealand	144.982	-36.1248	Bedload (<75 µm)	12.2552	0.155034	2.08687	0.726999	0.358966	0.0769912	80.6144	23.1739
1177	2007190781002 Fine	de Caritat and Cooper (2011)	Australia rivers	Australia & New Zealand	147.038	-38.1003	Bedload (<75 µm)	12.2603	0.141042	2.21588	1.00195	0.36301	0.0719501	79.9223	25.0461
1178	2007190782002 Fine	de Caritat and Cooper (2011)	Australia rivers	Australia & New Zealand	149.168	-33.9778	Bedload (<75 µm)	9.027	0.572002	1.66092	0.727994	0.781018	0.0840946	69.715	24.4886
1179	2007190787002 Fine	de Caritat and Cooper (2011)	Australia rivers	Australia & New Zealand	144.102	-30.275	Bedload (<75 µm)	16.9097	0.510016	1.83595	1.18801	0.797059	0.0829489	80.7646	27.2371
1180	2007190789002 Fine	de Caritat and Cooper (2011)	Australia rivers	Australia & New Zealand	143.308	-16.518	Bedload (<75 µm)	16.1887	0.577039	2.6599	0.570953	1.57417	0.0410162	71.6041	40.0098
1181	2007190791002 Fine	de Caritat and Cooper (2011)	Australia rivers	Australia & New Zealand	143.101	-22.3847	Bedload (<75 µm)	14.0895	1.66605	1.18895	1.36196	1.4511	0.123048	69.9198	30.5753
1182	2007190793002 Fine	de Caritat and Cooper (2011)	Australia rivers	Australia & New Zealand	115.928	-27.3757	Bedload (<75 µm)	20.7711	0.230032	2.1159	1.84187	1.29514	0.0698879	81.6376	35.3398
1183	2007190794002 Fine	de Caritat and Cooper (2011)	Australia rivers	Australia & New Zealand	147.114	-28.7372	Bedload (<75 µm)	15.4705	0.480073	1.58587	0.771939	0.150973	0.0549937	87.4836	17.3366
1184	2007190795002 Fine	de Caritat and Cooper (2011)	Australia rivers	Australia & New Zealand	143.901	-24.7517	Bedload (<75 µm)	11.3582	0.912013	1.02898	0.772934	0.91312	0.0859277	73.6268	21.3234
1185	2007190796002 Fine	de Caritat and Cooper (2011)	Australia rivers	Australia & New Zealand	144.112	-34.1972	Bedload (<75 µm)	14.5375	0.958047	1.99893	1.222	0.42003	0.0549937	80.392	25.1861
1186	2007190798002 Fine	de Caritat and Cooper (2011)	Australia rivers	Australia & New Zealand	134.699	-12.4273	Bedload (<75 µm)	3.1424	0.0839533	1.045	0.10696	0.0529755	0.030934	70.7859	9.76843
1187	2007190799002 Fine	de Caritat and Cooper (2011)	Australia rivers	Australia & New Zealand	124.621	-29.1769	Bedload (<75 µm)	5.02659	25.8277	0.617966	0.980885	0.336051	0.0249763	73.9074	11.8252
1188	2007190802002 Fine	de Caritat and Cooper (2011)	Australia rivers	Australia & New Zealand	149.502	-30.1973	Bedload (<75 µm)	14.5065	1.44302	1.74693	1.288	1.69117	0.209893	68.1029	36.9509
1189	2007190803002 Fine	de Caritat and Cooper (2011)	Australia rivers	Australia & New Zealand	114.202	-25.7527	Bedload (<75 µm)	19.986	1.22306	1.92485	1.41088	1.19606	0.15994	77.2313	33.8433
1190	2007190805002 Fine	de Caritat and Cooper (2011)	Australia rivers	Australia & New Zealand	119.999	-31.8462	Bedload (<75 µm)	22.0062	0.12607	1.67694	1.08901	0.823075	0.0258929	86.8345	25.0669
1191	2007190807002 Fine	de Caritat and Cooper (2011)	Australia rivers	Australia & New Zealand	135.522	-27.0836	Bedload (<75 µm)	13.2764	0.490007	1.73693	0.92898	0.957064	0.0790535	76.1581	27.1193
1192	2007190810002 Fine	de Caritat and Cooper (2011)	Australia rivers	Australia & New Zealand	116.034	-32.1209	Bedload (<75 µm)	18.2518	1.20403	0.851902	0.512912	1.05506	0.0989887	80.5985	20.8081
1193	2007190811002 Fine	de Caritat and Cooper (2011)	Australia rivers	Australia & New Zealand	141.65	-23.0539	Bedload (<75 µm)	9.74009	0.606982	1.01199	0.609923	0.826041	0.0900522	74.4514	19.1361
1194	2007190812002 Fine	de Caritat and Cooper (2011)	Australia rivers	Australia & New Zealand	144.589	-37.7864	Bedload (<75 µm)	13.8034	1.20109	2.08494	1.18701	0.802047	0.16796	73.8182	30.2226
1195	2007190816002 Fine	de Caritat and Cooper (2011)	Australia rivers	Australia & New Zealand	141.014	-19.557	Bedload (<75 µm)	12.3283	1.11798	1.56094	1.03495	1.0951	0.101968	70.0149	28.7122
1196	2007190819002 Fine	de Caritat and Cooper (2011)	Australia rivers	Australia & New Zealand	120.623	-28.7638	Bedload (<75 µm)	19.2701	2.08708	1.49492	1.18701	0.283075	0.0900522	88.3152	19.2308
1197	2007190822002 Fine	de Caritat and Cooper (2011)	Australia rivers	Australia & New Zealand	125.899	-30.7745	Bedload (<75 µm)	16.0697	7.49521	2.13289	2.46191	0.241962	0.107009	83.8073	27.6897
1198	2007190823002 Fine	de Caritat and Cooper (2011)	Australia rivers	Australia & New Zealand	144.934	-41.6596	Bedload (<75 µm)	6.05957	0.121033	1.96195	0.248911	0.790993	0.0339128	62.9668	24.836
1199	2007190825002 Fine	de Caritat and Cooper (2011)	Australia rivers	Australia & New Zealand	141.159	-20.3082	Bedload (<75 µm)	10.7451	0.87997	1.128	0.790014	1.09604	0.0730958	70.7184	23.8593
1200	2007190826002 Fine	de Caritat and Cooper (2011)	Australia rivers	Australia & New Zealand	129.349	-20.9023	Bedload (<75 µm)	10.8611	0.889065	1.32291	1.45897	0.0690164	0.0460573	86.7488	16.0527
1201	2007190830002 Fine	de Caritat and Cooper (2011)	Australia rivers	Australia & New Zealand	138.039	-20.1489	Bedload (<75 µm)	10.531	0.745085	0.469919	0.807924	0.112017	0.0469738	92.3106	7.50915
1202	2007190831002 Fine	de Caritat and Cooper (2011)	Australia rivers	Australia & New Zealand	141.322	-16.8195	Bedload (<75 µm)	17.2827	0.544997	1.73091	0.629988	0.499021	0.0549937	83.097	22.1881
1203	2007190832002 Fine	de Caritat and Cooper (2011)	Australia rivers	Australia & New Zealand	133.476	-29.692	Bedload (<75 µm)	11.4421	0.435018	1.67297	1.08088	0.894113	0.0620971	74.4627	26.3312
1204	2007190834002 Fine	de Caritat and Cooper (2011)	Australia rivers	Australia & New Zealand	120.794	-33.8291	Bedload (<75 µm)	10.705	0.723957	1.95195	0.329007	1.48412	0.0389539	64.9477	32.8812
1205	2007190835002 Fine	de Caritat and Cooper (2011)	Australia rivers	Australia & New Zealand	131.691	-31.2677	Bedload (<75 µm)	3.70433	37.0049	0.587971	0.750049	0.104064	0.0609514	79.0986	8.26055
1206	2007190838002 Fine	de Caritat and Cooper (2011)	Australia rivers	Australia & New Zealand	146.72	-29.3724	Bedload (<75 µm)	12.0213	0.660013	1.28496	0.724014	0.37002	0.0710336	82.1707	17.1732
1207	2007190843002 Fine	de Caritat and Cooper (2011)	Australia rivers	Australia & New Zealand	150.461	-22.6511	Bedload (<75 µm)	9.51392	0.835055	1.51492	0.543923	1.34205	0.0529315	64.4873	28.6883
1208	2007190844002 Fine	de Caritat and Cooper (2011)	Australia rivers	Australia & New Zealand	135.572	-34.5769	Bedload (<75 µm)	7.70984	27.6566	1.16594	3.45291	0.778996	0.0620971	66.8387	28.3986
1209	2007190846002 Fine	de Caritat and Cooper (2011)	Australia rivers	Australia & New Zealand	142.358	-25.7546	Bedload (<75 µm)	13.3554	1.43308	1.30893	1.18287	0.716046	0.140005	77.9731	22.6295
1210	2007190849002 Fine	de Caritat and Cooper (2011)	Australia rivers	Australia & New Zealand	146.655	-28.4337	Bedload (<75 µm)	10.6601	1.839	0.88792	0.876909	0.645007	0.0499526	77.5649	17.3918
1211	2007190851002 Fine	de Caritat and Cooper (2011)	Australia rivers	Australia & New Zealand	138.162	-32.2507	Bedload (<75 µm)	13.5325	1.85201	2.38188	1.84287	0.51304	0.107009	76.0303	31.2219
1212	2007190853002 Fine	de Caritat and Cooper (2011)	Australia rivers	Australia & New Zealand	137.754	-32.272	Bedload (<75 µm)	11.9223	0.625032	2.05194	5.84369	4.79637	0.121903	52.1111	78.9402
1213	2007190854002 Fine	de Caritat and Cooper (2011)	Australia rivers	Australia & New Zealand	135.539	-30.5352	Bedload (<75 µm)	14.2235	0.367016	2.11193	1.76692	1.11613	0.0960099	75.7247	33.7104
1214	2007190855002 Fine	de Caritat and Cooper (2011)	Australia rivers	Australia & New Zealand	118.166	-26.6075	Bedload (<75 µm)	24.1064	0.191973	1.34796	0.436962	0.140055	0.10403	93.0897	14.084
1215	2007190858002 Fine	de Caritat and Cooper (2011)	Australia rivers	Australia & New Zealand	141.168	-18.1389	Bedload (<75 µm)	21.0781	0.231011	0.865996	0.230006	0.224034	0.0529315	92.9478	10.4653
1216	2007190859002 Fine	de Caritat and Cooper (2011)	Australia rivers	Australia & New Zealand	116.513	-20.876	Bedload (<75 µm)	12.9813	2.81705	1.34591	2.44583	1.36712	0.0609514	68.5524	33.9285
1217	2007190861002 Fine	de Caritat and Cooper (2011)	Australia rivers	Australia & New Zealand	116.714	-29.545	Bedload (<75 µm)	19.173	0.127049	1.97291	1.54885	1.28813	0.043995	81.4023	33.0776
1218	2007190862002 Fine	de Caritat and Cooper (2011)	Australia rivers	Australia & New Zealand	136.757	-16.1606	Bedload (<75 µm)	10.4401	0.147058	2.17686	0.324032	0.093954	0.0400996	79.6615	20.4638
1219	2007190864002 Fine	de Caritat and Cooper (2011)	Australia rivers	Australia & New Zealand	117.818	-29.353	Bedload (<75 µm)	19.104	1.41209	1.79295	4.56182	0.885082	0.0588891	79.7432	38.0032
1220	2007190865002 Fine	de Caritat and Cooper (2011)	Australia rivers	Australia & New Zealand	136.905	-30.7437	Bedload (<75 µm)	6.50775	1.08803	1.61587	0.850045	0.344004	0.0698879	69.3146	20.0312
1221	2007190866002 Fine	de Caritat and Cooper (2011)	Australia rivers	Australia & New Zealand	133.076	-15.1022	Bedload (<75 µm)	20.8002	0.388984	1.78885	0.594003	0.0690164	0.0469738	90.5788	17.6254
1222	2007190870002 Fine	de Caritat and Cooper (2011)	Australia rivers	Australia & New Zealand	137.209	-31.9877	Bedload (<75 µm)	9.27188	0.353024	1.72091	0.513907	0.370963	0.0588891	75.7145	20.1541
1223	2007190877002 Fine	de Caritat and Cooper (2011)	Australia rivers	Australia & New Zealand	116.63	-34.9843	Bedload (<75 µm)	1.66822	0.177981	0.577009	0.0819201	0.107973	0.0400996	62.9978	6.37063
1224	2007190878002 Fine	de Caritat and Cooper (2011)	Australia rivers	Australia & New Zealand	152.7	-25.589	Bedload (<75 µm)	11.7021	0.530025	0.966942	0.793994	1.02406	0.0779078	76.9337	20.9312
1225	2007190879002 Fine	de Caritat and Cooper (2011)	Australia rivers	Australia & New Zealand	132.081	-14.7153	Bedload (<75 µm)	13.0183	0.303071	1.21798	0.411922	0.035991	0.0510983	90.0601	11.8945
1226	2007190883002 Fine	de Caritat and Cooper (2011)	Australia rivers	Australia & New Zealand	115.484	-26.546	Bedload (<75 µm)	20.7601	1.40608	2.61184	2.11284	0.8561	0.0779078	78.6246	37.8727
1227	2007190884002 Fine	de Caritat and Cooper (2011)	Australia rivers	Australia & New Zealand	135.845	-16.6439	Bedload (<75 µm)	11.2932	0.59397	1.84691	0.924005	0.0869445	0.0600348	83.1699	19.2348
1228	2007190885002 Fine	de Caritat and Cooper (2011)	Australia rivers	Australia & New Zealand	143.919	-35.7758	Bedload (<75 µm)	13.1253	0.619995	1.79391	1.12002	0.781018	0.0549937	75.6605	26.9186
1229	2007190886002 Fine	de Caritat and Cooper (2011)	Australia rivers	Australia & New Zealand	146.274	-38.6608	Bedload (<75 µm)	12.3213	0.290059	1.53191	0.518053	1.60005	0.0870734	72.7749	29.637
1230	2007190887002 Fine	de Caritat and Cooper (2011)	Australia rivers	Australia & New Zealand	130.417	-13.7987	Bedload (<75 µm)	15.9707	0.199949	1.96087	0.565978	0.234009	0.057056	85.3812	20.6891
1231	2007190888002 Fine	de Caritat and Cooper (2011)	Australia rivers	Australia & New Zealand	135.329	-33.5035	Bedload (<75 µm)	4.99655	24.7315	1.34989	7.12472	0.528003	0.104946	60.9707	37.1905
1232	2007190890002 Fine	de Caritat and Cooper (2011)	Australia rivers	Australia & New Zealand	119.294	-31.202	Bedload (<75 µm)	14.2875	1.02003	2.12988	4.13381	2.16216	0.0368916	65.1911	51.8936
1233	2007190895002 Fine	de Caritat and Cooper (2011)	Australia rivers	Australia & New Zealand	147.369	-29.7012	Bedload (<75 µm)	11.3692	0.824002	1.23593	0.826995	0.499021	0.0969265	79.2337	18.5274
1234	2007190896002 Fine	de Caritat and Cooper (2011)	Australia rivers	Australia & New Zealand	117.389	-28.2661	Bedload (<75 µm)	19.5799	0.230032	1.63791	0.307946	0.302082	0.0950933	88.8365	17.8116
1235	2007190898002 Fine	de Caritat and Cooper (2011)	Australia rivers	Australia & New Zealand	152.507	-27.1317	Bedload (<75 µm)	14.6395	2.06105	1.81595	1.42896	2.2611	0.187895	61.9725	44.8284
1236	2007190901002 Fine	de Caritat and Cooper (2011)	Australia rivers	Australia & New Zealand	120.209	-31.3509	Bedload (<75 µm)	18.3168	1.26	2.32394	2.56688	1.03511	0.0339128	75.5703	38.7423
1237	2007190904002 Fine	de Caritat and Cooper (2011)	Australia rivers	Australia & New Zealand	119.311	-20.0537	Bedload (<75 µm)	12.6163	4.17808	1.77295	4.15189	1.30808	0.0650759	66.9679	41.5781
1238	2007190907002 Fine	de Caritat and Cooper (2011)	Australia rivers	Australia & New Zealand	135.857	-32.1559	Bedload (<75 µm)	15.4875	4.38614	2.22986	1.96293	1.22612	0.10403	70.6049	38.4796
1239	2007190910002 Fine	de Caritat and Cooper (2011)	Australia rivers	Australia & New Zealand	134.242	-20.7992	Bedload (<75 µm)	13.8354	0.292018	1.83595	0.578913	0.097998	0.0840946	85.6937	18.3178
1240	2007190912002 Fine	de Caritat and Cooper (2011)	Australia rivers	Australia & New Zealand	148.942	-22.2841	Bedload (<75 µm)	14.8946	1.72706	1.55287	1.01588	2.06618	0.123048	65.2693	39.0249
1241	2007190914002 Fine	de Caritat and Cooper (2011)	Australia rivers	Australia & New Zealand	117.765	-27.3875	Bedload (<75 µm)	17.7228	1.02605	1.36892	1.16098	0.602007	0.115029	83.6559	21.7644
1242	2007190915002 Fine	de Caritat and Cooper (2011)	Australia rivers	Australia & New Zealand	115.511	-25.1933	Bedload (<75 µm)	18.4429	1.07502	2.17794	2.09394	0.708093	0.0980722	79.7351	32.4298
1243	2007190917002 Fine	de Caritat and Cooper (2011)	Australia rivers	Australia & New Zealand	119.969	-22.6456	Bedload (<75 µm)	18.7709	0.892983	1.71693	1.56693	0.216081	0.115945	87.9596	21.3916
1244	2007190922002 Fine	de Caritat and Cooper (2011)	Australia rivers	Australia & New Zealand	139.885	-35.0844	Bedload (<75 µm)	10.313	23.0606	0.942971	2.01086	0.462087	0.0549937	80.2312	18.8773
1245	2007190923002 Fine	de Caritat and Cooper (2011)	Australia rivers	Australia & New Zealand	114.295	-25.7417	Bedload (<75 µm)	15.7477	0.871995	2.2519	0.978895	0.534069	0.126027	78.9655	27.9786
1246	2007190925002 Fine	de Caritat and Cooper (2011)	Australia rivers	Australia & New Zealand	138.678	-17.2355	Bedload (<75 µm)	18.8079	0.0450549	1.15197	0.804939	0.191952	0.0449116	92.3285	13.7723
1247	2007190929002 Fine	de Caritat and Cooper (2011)	Australia rivers	Australia & New Zealand	153.21	-29.4448	Bedload (<75 µm)	16.7718	0.447051	1.98484	0.744909	1.30902	0.10403	77.5125	31.769
1248	2007190930002 Fine	de Caritat and Cooper (2011)	Australia rivers	Australia & New Zealand	142.538	-15.5033	Bedload (<75 µm)	14.6754	0.102003	1.118	0.211931	0.111073	0.0419327	90.8503	11.2225
1249	2007190931002 Fine	de Caritat and Cooper (2011)	Australia rivers	Australia & New Zealand	130.379	-23.8345	Bedload (<75 µm)	13.1463	0.16105	1.70995	0.242941	0.0909885	0.0520149	85.9425	16.2407
1250	2007190932002 Fine	de Caritat and Cooper (2011)	Australia rivers	Australia & New Zealand	120.289	-22.8607	Bedload (<75 µm)	20.3401	0.613978	2.28382	1.38186	0.140998	0.0829489	87.386	24.8306
1251	2007190933002 Fine	de Caritat and Cooper (2011)	Australia rivers	Australia & New Zealand	141.803	-26.6445	Bedload (<75 µm)	13.7224	1.63205	1.25689	1.28402	1.47105	0.0900522	68.8771	31.1674
1252	2007190936002 Fine	de Caritat and Cooper (2011)	Australia rivers	Australia & New Zealand	146.248	-26.3919	Bedload (<75 µm)	12.3353	0.822043	1.00995	0.686039	0.460065	0.125111	82.5532	15.7706
1253	2007190943002 Fine	de Caritat and Cooper (2011)	Australia rivers	Australia & New Zealand	144.012	-30.9179	Bedload (<75 µm)	13.1323	0.693034	1.74693	1.27689	0.758102	0.0930311	75.875	26.7993
1254	2007190945002 Fine	de Caritat and Cooper (2011)	Australia rivers	Australia & New Zealand	152.74	-31.4474	Bedload (<75 µm)	16.0387	0.742987	1.62695	1.15202	1.84417	0.132902	73.3486	35.4426
1255	2007190949002 Fine	de Caritat and Cooper (2011)	Australia rivers	Australia & New Zealand	136.005	-32.4485	Bedload (<75 µm)	16.8177	3.51009	2.61088	2.89291	0.905032	0.112966	74.3435	40.5789
1256	2007190952002 Fine	de Caritat and Cooper (2011)	Australia rivers	Australia & New Zealand	127.66	-31.5839	Bedload (<75 µm)	14.4254	5.03412	2.50186	2.44085	0.269056	0.0870734	80.0575	31.0775
1257	2007190954002 Fine	de Caritat and Cooper (2011)	Australia rivers	Australia & New Zealand	116.806	-33.518	Bedload (<75 µm)	16.9927	0.210023	3.18186	0.374942	1.25214	0.0210809	74.4372	40.0653
1258	2007190955002 Fine	de Caritat and Cooper (2011)	Australia rivers	Australia & New Zealand	138.261	-34.1513	Bedload (<75 µm)	13.0684	0.87997	2.60389	1.63293	0.768078	0.0779078	70.9693	35.4678
1259	2007190959002 Fine	de Caritat and Cooper (2011)	Australia rivers	Australia & New Zealand	115.197	-30.3002	Bedload (<75 µm)	11.0571	0.152935	2.95479	0.225031	0.197074	0.0559103	75.0959	27.734
1260	2007190964002 Fine	de Caritat and Cooper (2011)	Australia rivers	Australia & New Zealand	142.06	-34.9838	Bedload (<75 µm)	16.5556	8.27416	1.73789	2.67384	0.190065	0.0469738	86.8506	24.3213
1261	2007190967002 Fine	de Caritat and Cooper (2011)	Australia rivers	Australia & New Zealand	135.341	-31.1765	Bedload (<75 µm)	8.61887	12.4683	1.23894	2.32195	1.43411	0.0698879	58.7175	33.4506
1262	2007190968002 Fine	de Caritat and Cooper (2011)	Australia rivers	Australia & New Zealand	141.911	-28.035	Bedload (<75 µm)	12.2992	1.91609	1.22798	1.62099	0.408033	0.0740124	82.1537	19.6001
1263	2007190969002 Fine	de Caritat and Cooper (2011)	Australia rivers	Australia & New Zealand	141.452	-32.9453	Bedload (<75 µm)	11.4601	14.0013	1.76994	1.90788	0.372042	0.0980722	78.4934	24.579
1264	2007190971002 Fine	de Caritat and Cooper (2011)	Australia rivers	Australia & New Zealand	134.047	-14.7379	Bedload (<75 µm)	10.2	0.538001	1.23593	0.664979	0.114039	0.0540772	85.6203	13.644
1265	2007190972002 Fine	de Caritat and Cooper (2011)	Australia rivers	Australia & New Zealand	141.678	-32.6807	Bedload (<75 µm)	14.4115	2.62102	1.95195	1.57688	0.508053	0.0969265	79.2013	26.7798
1266	2007190973002 Fine	de Caritat and Cooper (2011)	Australia rivers	Australia & New Zealand	119.589	-28.3625	Bedload (<75 µm)	23.5785	0.647979	1.24292	1.3409	0.143964	0.0900522	92.8376	15.9116
1267	2007190976002 Fine	de Caritat and Cooper (2011)	Australia rivers	Australia & New Zealand	117.587	-25.0453	Bedload (<75 µm)	18.9789	0.433059	2.0629	1.8369	0.169036	0.125111	87.1869	24.5319
1268	2007190979002 Fine	de Caritat and Cooper (2011)	Australia rivers	Australia & New Zealand	141.335	-20.4023	Bedload (<75 µm)	11.8242	1.23201	1.16089	1.0769	0.824019	0.102884	74.8745	22.3244
1269	2007190982002 Fine	de Caritat and Cooper (2011)	Australia rivers	Australia & New Zealand	144.826	-34.0331	Bedload (<75 µm)	13.2383	1.68508	1.81896	1.16197	0.766999	0.0499526	74.6625	27.4908
1270	2007190985002 Fine	de Caritat and Cooper (2011)	Australia rivers	Australia & New Zealand	136.649	-21.6518	Bedload (<75 µm)	14.8385	0.824002	1.79993	1.31901	0.253959	0.0609514	84.2023	21.8495
1271	2007190991002 Fine	de Caritat and Cooper (2011)	Australia rivers	Australia & New Zealand	146.578	-34.3349	Bedload (<75 µm)	9.03985	0.335953	1.1969	0.461008	0.24304	0.043995	81.1833	14.2369
1272	2007190994002 Fine	de Caritat and Cooper (2011)	Australia rivers	Australia & New Zealand	135.576	-17.9747	Bedload (<75 µm)	12.9154	0.685059	0.162984	0.663984	0.0900449	0.0740124	96.4693	4.25236
1273	2007190995002 Fine	de Caritat and Cooper (2011)	Australia rivers	Australia & New Zealand	138.065	-33.3397	Bedload (<75 µm)	11.5272	2.10205	2.26383	2.04784	0.914063	0.08799	67.8662	35.4059
1274	2007190996002 Fine	de Caritat and Cooper (2011)	Australia rivers	Australia & New Zealand	130.729	-24.8345	Bedload (<75 µm)	1.27011	26.3037	0.278025	0.774924	0.224034	0.0229141	55.0264	7.07937
1275	2007190997002 Fine	de Caritat and Cooper (2011)	Australia rivers	Australia & New Zealand	125.256	-29.7178	Bedload (<75 µm)	9.07197	21.2195	1.12993	2.05596	0.377029	0.0529315	78.6434	19.6092
1276	2007190999002 Fine	de Caritat and Cooper (2011)	Australia rivers	Australia & New Zealand	147.406	-28.5556	Bedload (<75 µm)	11.6292	0.650078	0.84094	0.495998	0.258003	0.066909	86.8605	11.4827
1277	2007191001002 Fine	de Caritat and Cooper (2011)	Australia rivers	Australia & New Zealand	145.93	-17.9934	Bedload (<75 µm)	22.2133	0.495045	2.77482	0.585049	0.843025	0.109987	81.5449	33.8435
1278	2007191006002 Fine	de Caritat and Cooper (2011)	Australia rivers	Australia & New Zealand	119.241	-22.3394	Bedload (<75 µm)	14.7525	0.185957	2.44091	1.49396	1.27707	0.117091	75.4474	36.7038
1279	2007191011002 Fine	de Caritat and Cooper (2011)	Australia rivers	Australia & New Zealand	142.263	-20.8025	Bedload (<75 µm)	14.3346	1.39502	1.55588	1.31901	1.07312	0.140005	73.3242	29.2172
1280	2007191012002 Fine	de Caritat and Cooper (2011)	Australia rivers	Australia & New Zealand	147.171	-41.4379	Bedload (<75 µm)	16.5046	0.654976	1.27388	1.19796	0.573025	0.134964	83.8054	20.6202
1281	2007191013002 Fine	de Caritat and Cooper (2011)	Australia rivers	Australia & New Zealand	134.101	-15.295	Bedload (<75 µm)	13.2594	0.480073	1.31797	0.720034	0.24304	0.0620971	85.6235	15.9792
1282	2007191014002 Fine	de Caritat and Cooper (2011)	Australia rivers	Australia & New Zealand	141.068	-34.0501	Bedload (<75 µm)	10.7642	0.469019	1.91088	0.695989	0.771043	0.0549937	72.6221	26.2665
1283	2007191016002 Fine	de Caritat and Cooper (2011)	Australia rivers	Australia & New Zealand	135.527	-15.2867	Bedload (<75 µm)	4.3904	0.120053	0.952969	0.176941	0.0529755	0.0359751	78.4525	9.19174
1284	2007191018002 Fine	de Caritat and Cooper (2011)	Australia rivers	Australia & New Zealand	113.971	-25.0592	Bedload (<75 µm)	20.8982	0.46804	2.26491	1.32598	0.439036	0.118007	84.8121	27.7352
1285	2007191022002 Fine	de Caritat and Cooper (2011)	Australia rivers	Australia & New Zealand	141.914	-30.9166	Bedload (<75 µm)	16.0636	2.02803	2.04591	1.87686	0.424074	0.0969265	81.6509	27.437
1286	2007191024002 Fine	de Caritat and Cooper (2011)	Australia rivers	Australia & New Zealand	148.585	-24.399	Bedload (<75 µm)	15.8186	1.01695	0.899966	1.02301	0.692995	0.280926	82.9376	18.4499
1287	2007191025002 Fine	de Caritat and Cooper (2011)	Australia rivers	Australia & New Zealand	120.093	-28.2627	Bedload (<75 µm)	22.0943	0.448031	1.97388	1.20691	0.372042	0.0950933	86.883	24.3435
1288	2007191028002 Fine	de Caritat and Cooper (2011)	Australia rivers	Australia & New Zealand	138.725	-19.0149	Bedload (<75 µm)	10.4031	2.57107	0.809981	1.55797	0.093954	0.0829489	89.767	12.2568
1289	2007191029002 Fine	de Caritat and Cooper (2011)	Australia rivers	Australia & New Zealand	148.624	-32.2983	Bedload (<75 µm)	9.95908	0.965043	1.61996	0.768954	1.00006	0.0950933	66.9075	27.2375
1290	2007191030002 Fine	de Caritat and Cooper (2011)	Australia rivers	Australia & New Zealand	143.219	-29.5264	Bedload (<75 µm)	15.1586	0.447051	1.68694	0.841919	0.288063	0.0969265	84.5317	19.9677
1291	2007191037002 Fine	de Caritat and Cooper (2011)	Australia rivers	Australia & New Zealand	148.849	-31.8279	Bedload (<75 µm)	11.5472	0.632028	2.20384	0.427012	1.69414	0.184916	66.2633	36.503
1292	2007191038002 Fine	de Caritat and Cooper (2011)	Australia rivers	Australia & New Zealand	136.378	-19.2356	Bedload (<75 µm)	12.5913	0.923066	0.534968	1.058	0.119026	0.0359751	92.8425	8.83177
1293	2007191039002 Fine	de Caritat and Cooper (2011)	Australia rivers	Australia & New Zealand	138.862	-22.9077	Bedload (<75 µm)	8.21679	0.512955	1.09993	0.795984	0.381073	0.0430784	77.0716	15.9276
1294	2007191042002 Fine	de Caritat and Cooper (2011)	Australia rivers	Australia & New Zealand	120.578	-32.6417	Bedload (<75 µm)	17.9669	1.21802	2.07494	1.17988	0.381073	0.0240598	83.6964	25.2666
1295	2007191047002 Fine	de Caritat and Cooper (2011)	Australia rivers	Australia & New Zealand	121.203	-30.5294	Bedload (<75 µm)	17.4409	1.96507	1.02898	2.8949	0.99602	0.0549937	79.8873	28.1981
1296	2007191051002 Fine	de Caritat and Cooper (2011)	Australia rivers	Australia & New Zealand	143.132	-24.085	Bedload (<75 µm)	10.255	0.333994	0.479918	0.340947	0.315966	0.0730958	87.4511	8.53448
1297	2007191056002 Fine	de Caritat and Cooper (2011)	Australia rivers	Australia & New Zealand	129.841	-14.9716	Bedload (<75 µm)	7.37276	2.68511	1.86185	1.13892	0.732087	0.0650759	62.4976	27.3891
1298	2007191061002 Fine	de Caritat and Cooper (2011)	Australia rivers	Australia & New Zealand	147.488	-27.9919	Bedload (<75 µm)	12.8662	0.672046	0.766977	0.525018	0.179955	0.0579726	90.0458	10.0351
1299	2007191065002 Fine	de Caritat and Cooper (2011)	Australia rivers	Australia & New Zealand	143.137	-31.4619	Bedload (<75 µm)	16.3576	0.662951	2.1989	1.10891	0.327963	0.107009	82.5437	25.5116
1300	2007191066002 Fine	de Caritat and Cooper (2011)	Australia rivers	Australia & New Zealand	139.562	-31.123	Bedload (<75 µm)	11.7063	7.54222	2.50885	2.22992	0.919051	0.129006	67.1005	38.0462
1301	2007191067002 Fine	de Caritat and Cooper (2011)	Australia rivers	Australia & New Zealand	145.227	-31.7749	Bedload (<75 µm)	18.6688	0.408013	2.33586	0.95402	0.20004	0.0999053	85.4194	24.7736
1302	2007191068002 Fine	de Caritat and Cooper (2011)	Australia rivers	Australia & New Zealand	129.418	-18.3841	Bedload (<75 µm)	8.76984	0.523029	0.382946	0.554038	0.0800699	0.0339128	92.824	5.70243
1303	2007191070002 Fine	de Caritat and Cooper (2011)	Australia rivers	Australia & New Zealand	132.964	-31.8981	Bedload (<75 µm)	4.42838	34.2958	0.781914	1.5059	0.186964	0.0478904	75.1857	12.9468
1304	2007191071002 Fine	de Caritat and Cooper (2011)	Australia rivers	Australia & New Zealand	135.859	-18.9363	Bedload (<75 µm)	13.4165	1.23901	1.32098	1.76791	0.257059	0.0478904	85.4979	19.0551
1305	2007191073002 Fine	de Caritat and Cooper (2011)	Australia rivers	Australia & New Zealand	141.179	-17.2957	Bedload (<75 µm)	14.0984	0.297055	1.38494	0.541933	0.530025	0.0350585	83.2959	18.7818
1306	2007191074002 Fine	de Caritat and Cooper (2011)	Australia rivers	Australia & New Zealand	141.959	-15.3678	Bedload (<75 µm)	11.2851	0.154054	2.05085	0.377927	0.518028	0.0460573	77.6831	23.4734
1307	2007191077002 Fine	de Caritat and Cooper (2011)	Australia rivers	Australia & New Zealand	129.32	-22.4412	Bedload (<75 µm)	6.95273	25.7436	1.1539	1.06894	0.406011	0.0449116	72.8978	17.4258
1308	2007191078002 Fine	de Caritat and Cooper (2011)	Australia rivers	Australia & New Zealand	138.684	-18.2038	Bedload (<75 µm)	12.1123	0.743966	0.837928	1.50192	0.176989	0.0630137	89.0502	13.2966
1309	2007191084002 Fine	de Caritat and Cooper (2011)	Australia rivers	Australia & New Zealand	136.762	-25.0511	Bedload (<75 µm)	6.45466	26.8046	0.71301	0.841919	1.06504	0.0400996	60.1515	20.6504
1310	2007191085002 Fine	de Caritat and Cooper (2011)	Australia rivers	Australia & New Zealand	149.074	-29.0233	Bedload (<75 µm)	11.9742	0.633008	1.7609	0.815884	1.12812	0.0520149	71.434	29.0432
1311	2007191087002 Fine	de Caritat and Cooper (2011)	Australia rivers	Australia & New Zealand	146.556	-22.2216	Bedload (<75 µm)	11.6131	0.328957	1.4789	0.513907	0.377029	0.0740124	81.4662	18.0426
1312	2007191088002 Fine	de Caritat and Cooper (2011)	Australia rivers	Australia & New Zealand	120.227	-33.8759	Bedload (<75 µm)	12.1503	1.07796	1.25195	2.06293	1.07407	0.0680547	71.3071	28.6977
1313	2007191090002 Fine	de Caritat and Cooper (2011)	Australia rivers	Australia & New Zealand	146.651	-29.4094	Bedload (<75 µm)	11.8782	0.44999	1.21292	0.608928	0.229021	0.0620971	85.1809	14.6192
1314	2007191091002 Fine	de Caritat and Cooper (2011)	Australia rivers	Australia & New Zealand	151.395	-29.175	Bedload (<75 µm)	13.4973	1.14107	3.1238	0.703949	2.01307	0.125111	61.4475	49.5174
1315	2007191092002 Fine	de Caritat and Cooper (2011)	Australia rivers	Australia & New Zealand	142.675	-38.2905	Bedload (<75 µm)	13.1733	0.98799	0.627964	0.874919	0.632067	0.304986	82.681	15.0294
1316	2007191097002 Fine	de Caritat and Cooper (2011)	Australia rivers	Australia & New Zealand	138.778	-27.0618	Bedload (<75 µm)	9.793	0.619016	1.24196	0.663984	0.80299	0.08799	73.2285	21.0632
1317	2007191098002 Fine	de Caritat and Cooper (2011)	Australia rivers	Australia & New Zealand	146.723	-22.9751	Bedload (<75 µm)	12.5053	2.00704	1.80692	1.00493	0.782096	0.0659925	73.4117	27.1295
1318	2007191099002 Fine	de Caritat and Cooper (2011)	Australia rivers	Australia & New Zealand	135.414	-29.0054	Bedload (<75 µm)	10.002	0.677083	1.66489	0.859	0.358023	0.0989887	77.0442	20.6338
1319	2007191101002 Fine	de Caritat and Cooper (2011)	Australia rivers	Australia & New Zealand	141.797	-20.0003	Bedload (<75 µm)	10.083	3.77006	0.484977	0.689024	0.336994	0.0650759	86.0563	9.902
1320	2007191102002 Fine	de Caritat and Cooper (2011)	Australia rivers	Australia & New Zealand	141.659	-14.2401	Bedload (<75 µm)	15.4225	0.297055	1.68296	1.02102	0.408033	0.0410162	84.0124	21.4889
1321	2007191107002 Fine	de Caritat and Cooper (2011)	Australia rivers	Australia & New Zealand	121.645	-28.0355	Bedload (<75 µm)	16.1277	0.470978	2.10795	2.08283	0.830084	0.0630137	78.7465	32.2858
1322	2007191109002 Fine	de Caritat and Cooper (2011)	Australia rivers	Australia & New Zealand	139.677	-33.9696	Bedload (<75 µm)	13.4344	3.88816	2.57088	3.24994	0.669001	0.0790535	72.94	38.5034
1323	2007191110002 Fine	de Caritat and Cooper (2011)	Australia rivers	Australia & New Zealand	143.979	-36.4507	Bedload (<75 µm)	11.0801	0.523029	1.82595	0.664979	0.498078	0.110904	76.092	22.8932
1324	2007191113002 Fine	de Caritat and Cooper (2011)	Australia rivers	Australia & New Zealand	142.947	-35.4901	Bedload (<75 µm)	14.8254	0.852965	2.02387	1.03296	0.33996	0.0579726	81.7516	23.9539
1325	2007191117002 Fine	de Caritat and Cooper (2011)	Australia rivers	Australia & New Zealand	128.557	-31.2948	Bedload (<75 µm)	11.4843	12.6043	2.06989	2.45097	0.441058	0.10403	75.6738	29.419
1326	2007191118002 Fine	de Caritat and Cooper (2011)	Australia rivers	Australia & New Zealand	147.515	-33.7634	Bedload (<75 µm)	10.9541	0.30601	1.16691	0.808919	0.498078	0.0478904	81.2718	17.3513
1327	2007191122002 Fine	de Caritat and Cooper (2011)	Australia rivers	Australia & New Zealand	124.643	-31.0056	Bedload (<75 µm)	10.073	19.5114	1.26894	2.13888	0.596076	0.0410162	75.128	23.5427
1328	2007191123002 Fine	de Caritat and Cooper (2011)	Australia rivers	Australia & New Zealand	138.764	-19.0217	Bedload (<75 µm)	11.0741	2.77102	1.60298	1.44886	0.162027	0.1439	82.9995	19.4753
1329	2007191126002 Fine	de Caritat and Cooper (2011)	Australia rivers	Australia & New Zealand	113.986	-23.6311	Bedload (<75 µm)	18.7529	0.672046	2.90191	2.40984	1.05911	0.175063	76.7328	42.1781
1330	2007191130002 Fine	de Caritat and Cooper (2011)	Australia rivers	Australia & New Zealand	118.267	-30.8421	Bedload (<75 µm)	21.3332	1.84208	2.15192	1.7049	0.776031	0.0449116	81.3751	31.9193
1331	2007191132002 Fine	de Caritat and Cooper (2011)	Australia rivers	Australia & New Zealand	145.938	-30.2493	Bedload (<75 µm)	12.4984	0.749003	1.72296	0.910905	0.524094	0.0630137	77.6885	23.1839
1332	2007191134002 Fine	de Caritat and Cooper (2011)	Australia rivers	Australia & New Zealand	115.996	-29.9075	Bedload (<75 µm)	8.92497	14.2743	1.20196	9.07654	1.11801	0.0160398	64.1874	48.1144
1333	2007191135002 Fine	de Caritat and Cooper (2011)	Australia rivers	Australia & New Zealand	116.605	-22.518	Bedload (<75 µm)	11.3261	1.96703	1.22389	1.69097	0.637998	0.0930311	76.7868	22.4085
1334	2007191138002 Fine	de Caritat and Cooper (2011)	Australia rivers	Australia & New Zealand	140.015	-31.3934	Bedload (<75 µm)	14.7334	2.34607	1.9369	1.63989	1.01705	0.12007	73.0232	32.6915
1335	2007191141002 Fine	de Caritat and Cooper (2011)	Australia rivers	Australia & New Zealand	134.16	-29.5626	Bedload (<75 µm)	17.0197	0.620975	2.53185	3.00584	1.27505	0.172085	75.3919	42.5491
1336	2007191143002 Fine	de Caritat and Cooper (2011)	Australia rivers	Australia & New Zealand	137.029	-33.0893	Bedload (<75 µm)	15.7277	10.5913	2.06495	2.07188	0.415042	0.0710336	81.3705	28.0321
1337	2007191144002 Fine	de Caritat and Cooper (2011)	Australia rivers	Australia & New Zealand	118.726	-34.4006	Bedload (<75 µm)	11.5442	1.4391	1.6349	0.662989	1.65114	0.0689713	62.4627	34.3702
1338	2007191145002 Fine	de Caritat and Cooper (2011)	Australia rivers	Australia & New Zealand	140.368	-34.4756	Bedload (<75 µm)	16.6968	7.07922	1.84595	1.89992	0.456964	0.0710336	82.6636	26.1813
1339	2007191147002 Fine	de Caritat and Cooper (2011)	Australia rivers	Australia & New Zealand	141.823	-13.3632	Bedload (<75 µm)	21.5263	0.0619855	0.198038	0.140956	0.074004	0.0270386	98.2471	2.81998
1340	2007191149002 Fine	de Caritat and Cooper (2011)	Australia rivers	Australia & New Zealand	134.532	-18.2783	Bedload (<75 µm)	14.8515	1.05697	0.957908	1.553	0.215002	0.0579726	89.4895	14.8944
1341	2007191152002 Fine	de Caritat and Cooper (2011)	Australia rivers	Australia & New Zealand	130.32	-19.8766	Bedload (<75 µm)	16.2167	1.17605	1.83487	2.2339	0.547009	0.0469738	81.0727	28.0456
1342	2007191154002 Fine	de Caritat and Cooper (2011)	Australia rivers	Australia & New Zealand	149.868	-23.9644	Bedload (<75 µm)	16.0676	2.07309	0.975977	2.12196	2.03518	0.0950933	67.4535	37.5929
1343	2007191155002 Fine	de Caritat and Cooper (2011)	Australia rivers	Australia & New Zealand	137.587	-34.0261	Bedload (<75 µm)	8.75699	22.8585	1.6979	2.20985	1.27707	0.066909	59.1818	35.2297
1344	2007191156002 Fine	de Caritat and Cooper (2011)	Australia rivers	Australia & New Zealand	140.509	-33.2205	Bedload (<75 µm)	15.8276	5.91409	2.36983	2.61083	1.13405	0.101051	71.54	40.3935
1345	2007191158002 Fine	de Caritat and Cooper (2011)	Australia rivers	Australia & New Zealand	147.463	-32.1106	Bedload (<75 µm)	7.55377	0.277046	1.08897	0.303967	0.40008	0.107925	78.3909	14.1187
1346	2007191159002 Fine	de Caritat and Cooper (2011)	Australia rivers	Australia & New Zealand	119.566	-27.567	Bedload (<75 µm)	18.7909	0.367995	1.79993	3.47381	0.891013	0.0710336	82.7644	33.777
1347	2007191167002 Fine	de Caritat and Cooper (2011)	Australia rivers	Australia & New Zealand	135.01	-33.3341	Bedload (<75 µm)	3.20928	39.0439	0.46498	0.523028	0.129945	0.200956	77.516	6.88843
1348	2007191168002 Fine	de Caritat and Cooper (2011)	Australia rivers	Australia & New Zealand	142.083	-32.5021	Bedload (<75 µm)	15.6897	1.28602	2.18685	1.55897	0.583	0.102884	78.5464	29.5891
1349	2007191174002 Fine	de Caritat and Cooper (2011)	Australia rivers	Australia & New Zealand	136.935	-30.2751	Bedload (<75 µm)	11.4242	0.888086	1.42698	1.10692	0.277953	0.0799701	82.2869	18.374
1350	2007191179002 Fine	de Caritat and Cooper (2011)	Australia rivers	Australia & New Zealand	123.45	-33.0673	Bedload (<75 µm)	8.26176	26.5726	1.9069	2.68794	0.701083	0.0350585	65.4002	31.6847
1351	2007191181002 Fine	de Caritat and Cooper (2011)	Australia rivers	Australia & New Zealand	130.058	-31.4142	Bedload (<75 µm)	9.41397	22.0536	1.75885	2.43986	0.548088	0.0790535	71.7463	27.9802
1352	2007191184002 Fine	de Caritat and Cooper (2011)	Australia rivers	Australia & New Zealand	149.566	-27.8943	Bedload (<75 µm)	10.6992	0.715982	0.52497	0.800959	0.566016	0.0430784	81.488	13.1896
1353	2007191187002 Fine	de Caritat and Cooper (2011)	Australia rivers	Australia & New Zealand	146.684	-23.1396	Bedload (<75 µm)	7.82378	0.259975	0.904905	0.396002	0.221068	0.0870734	82.9564	11.1853
1354	2007191189002 Fine	de Caritat and Cooper (2011)	Australia rivers	Australia & New Zealand	141.097	-23.7063	Bedload (<75 µm)	13.1653	0.782025	1.0079	0.750049	0.814044	0.107925	78.5566	19.7629
1355	2007191201002 Fine	de Caritat and Cooper (2011)	Australia rivers	Australia & New Zealand	133.789	-25.0665	Bedload (<75 µm)	14.7455	1.8411	3.89475	3.3108	0.436071	0.0909688	72.2954	47.2302
1356	2007191202002 Fine	de Caritat and Cooper (2011)	Australia rivers	Australia & New Zealand	145.998	-26.4165	Bedload (<75 µm)	12.3593	0.569063	0.601945	0.575928	0.473005	0.0769912	84.8435	12.1511
1357	2007191204002 Fine	de Caritat and Cooper (2011)	Australia rivers	Australia & New Zealand	146.77	-20.8141	Bedload (<75 µm)	11.6623	0.182039	1.23196	0.313916	0.427983	0.0400996	83.6913	15.6033
1358	2007191206002 Fine	de Caritat and Cooper (2011)	Australia rivers	Australia & New Zealand	145.481	-42.5452	Bedload (<75 µm)	6.47072	0.190014	0.999949	0.497988	0.281053	0.0520149	78.5621	12.766
1359	2007191207002 Fine	de Caritat and Cooper (2011)	Australia rivers	Australia & New Zealand	149.767	-24.5153	Bedload (<75 µm)	12.4292	0.319023	0.809981	0.489033	0.193974	0.115029	89.2279	10.4424
1360	2007191208002 Fine	de Caritat and Cooper (2011)	Australia rivers	Australia & New Zealand	137.076	-29.4653	Bedload (<75 µm)	12.0753	1.35808	1.95292	1.256	1.72218	0.151004	63.1217	38.8792
1361	2007191209002 Fine	de Caritat and Cooper (2011)	Australia rivers	Australia & New Zealand	152.682	-27.7078	Bedload (<75 µm)	15.8325	1.71307	1.44192	1.14589	1.95012	0.291925	68.7853	36.7689
1362	2007191210002 Fine	de Caritat and Cooper (2011)	Australia rivers	Australia & New Zealand	143.232	-38.7295	Bedload (<75 µm)	13.5914	0.279005	1.64297	0.694994	1.37008	0.140921	76.3834	28.7391
1363	2007191212002 Fine	de Caritat and Cooper (2011)	Australia rivers	Australia & New Zealand	148.739	-32.1843	Bedload (<75 µm)	8.80499	1.10105	0.949957	0.698974	0.441058	0.153066	78.0276	15.0777
1364	2007191216002 Fine	de Caritat and Cooper (2011)	Australia rivers	Australia & New Zealand	136.104	-20.3149	Bedload (<75 µm)	9.46404	7.31821	0.852986	0.90792	0.045966	0.0449116	89.8036	10.277
1365	2007191218002 Fine	de Caritat and Cooper (2011)	Australia rivers	Australia & New Zealand	134.362	-14.6579	Bedload (<75 µm)	6.93175	0.975957	0.965979	0.376932	0.116061	0.0769912	82.9231	10.5806
1366	2007191219002 Fine	de Caritat and Cooper (2011)	Australia rivers	Australia & New Zealand	141.984	-27.497	Bedload (<75 µm)	11.7203	0.789021	1.17389	1.0109	0.758102	0.0790535	75.6953	21.4907
1367	2007191222002 Fine	de Caritat and Cooper (2011)	Australia rivers	Australia & New Zealand	134.919	-14.7907	Bedload (<75 µm)	10.8192	0.297055	1.39687	0.791009	0.319066	0.0620971	81.6692	17.5341
1368	2007191226002 Fine	de Caritat and Cooper (2011)	Australia rivers	Australia & New Zealand	128.053	-31.6582	Bedload (<75 µm)	10.357	19.2765	1.77295	2.35794	0.258003	0.0689713	78.9103	24.531
1369	2007191230002 Fine	de Caritat and Cooper (2011)	Australia rivers	Australia & New Zealand	115.651	-30.8768	Bedload (<75 µm)	5.47855	0.0969661	0.994889	0.167986	0.16297	0.109987	80.2885	10.4151
1370	2007191231002 Fine	de Caritat and Cooper (2011)	Australia rivers	Australia & New Zealand	142.013	-30.0417	Bedload (<75 µm)	12.8814	0.900959	1.52094	1.19895	0.534069	0.0918854	79.0999	22.3773
1371	2007191232002 Fine	de Caritat and Cooper (2011)	Australia rivers	Australia & New Zealand	120.776	-31.9538	Bedload (<75 µm)	18.3669	6.16217	1.96689	1.41801	0.456021	0.030934	83.4996	25.8691
1372	2007191233002 Fine	de Caritat and Cooper (2011)	Australia rivers	Australia & New Zealand	133.752	-14.9176	Bedload (<75 µm)	12.2512	0.385066	0.884908	0.546908	0.133045	0.0620971	89.7733	10.5564
1373	2007191238002 Fine	de Caritat and Cooper (2011)	Australia rivers	Australia & New Zealand	144.285	-21.9511	Bedload (<75 µm)	12.8343	1.23999	1.31194	1.11902	1.19202	0.107009	70.6096	27.9644
1374	2007191239002 Fine	de Caritat and Cooper (2011)	Australia rivers	Australia & New Zealand	145.581	-25.8067	Bedload (<75 µm)	10.6142	0.548075	0.674944	0.557023	0.747049	0.057056	79.0117	15.3601
1375	2007191243002 Fine	de Caritat and Cooper (2011)	Australia rivers	Australia & New Zealand	142.922	-20.5813	Bedload (<75 µm)	6.84276	0.584035	1.41494	0.421043	0.575991	0.109987	67.6128	19.6068
1376	2007191244002 Fine	de Caritat and Cooper (2011)	Australia rivers	Australia & New Zealand	138.83	-24.3116	Bedload (<75 µm)	10.7931	0.884028	1.64996	1.67588	1.64116	0.0969265	64.8066	35.6906
1377	2007191247002 Fine	de Caritat and Cooper (2011)	Australia rivers	Australia & New Zealand	133.197	-15.5915	Bedload (<75 µm)	15.6906	0.869056	0.0390294	0.708924	0.0470444	0.0359751	98.7598	2.82796
1378	2007191248002 Fine	de Caritat and Cooper (2011)	Australia rivers	Australia & New Zealand	135.529	-34.7823	Bedload (<75 µm)	0.56401	47.6131	0.0820341	1.39297	0.166071	0.0368916	47.0315	6.45067
1379	2007191249002 Fine	de Caritat and Cooper (2011)	Australia rivers	Australia & New Zealand	118.746	-27.0911	Bedload (<75 µm)	23.6735	0.907955	1.76885	1.23295	0.449011	0.0950933	87.4673	23.5962
1380	2007191250002 Fine	de Caritat and Cooper (2011)	Australia rivers	Australia & New Zealand	146.878	-28.9177	Bedload (<75 µm)	11.3531	0.393041	0.979952	0.545913	0.544044	0.0639302	81.8511	15.6302
1381	2007191251002 Fine	de Caritat and Cooper (2011)	Australia rivers	Australia & New Zealand	122.122	-26.2141	Bedload (<75 µm)	15.0985	0.525967	2.3549	1.98499	0.344004	0.08799	80.3991	29.4364
1382	2007191252002 Fine	de Caritat and Cooper (2011)	Australia rivers	Australia & New Zealand	134.159	-32.9222	Bedload (<75 µm)	2.87522	38.713	0.570023	1.72596	0.205027	0.0588891	69.0026	11.962
1383	2007191255002 Fine	de Caritat and Cooper (2011)	Australia rivers	Australia & New Zealand	140.338	-23.0399	Bedload (<75 µm)	9.63692	0.53898	0.854913	0.496993	0.503065	0.0850112	79.2095	14.3567
1384	2007191256002 Fine	de Caritat and Cooper (2011)	Australia rivers	Australia & New Zealand	147.186	-41.7565	Bedload (<75 µm)	14.8664	0.689956	0.701928	0.590023	0.615082	0.0368916	84.2291	14.6764
1385	2007191261002 Fine	de Caritat and Cooper (2011)	Australia rivers	Australia & New Zealand	135.156	-28.7669	Bedload (<75 µm)	11.6192	0.992048	1.89088	1.1769	0.673045	0.156961	73.1666	27.0599
1386	2007191262002 Fine	de Caritat and Cooper (2011)	Australia rivers	Australia & New Zealand	129.213	-25.6851	Bedload (<75 µm)	11.9213	8.05518	1.211	5.57073	0.11997	0.0909688	87.4837	27.0246
1387	2007191263002 Fine	de Caritat and Cooper (2011)	Australia rivers	Australia & New Zealand	142.597	-38.3814	Bedload (<75 µm)	13.8493	2.64005	0.711926	1.11703	1.30511	0.189041	73.2224	24.1664
1388	2007191266002 Fine	de Caritat and Cooper (2011)	Australia rivers	Australia & New Zealand	148.506	-27.7979	Bedload (<75 µm)	15.8057	0.999044	1.3429	0.906925	0.437014	0.0900522	84.5351	18.9416
1389	2007191267002 Fine	de Caritat and Cooper (2011)	Australia rivers	Australia & New Zealand	133.418	-30.8872	Bedload (<75 µm)	18.5829	0.360999	1.39289	0.639938	0.160948	0.0808866	90.1198	15.4487
1390	2007191269002 Fine	de Caritat and Cooper (2011)	Australia rivers	Australia & New Zealand	149.763	-25.4908	Bedload (<75 µm)	17.0977	2.04902	1.79993	0.885035	0.379051	0.233036	84.2533	22.0948
1391	2007191270002 Fine	de Caritat and Cooper (2011)	Australia rivers	Australia & New Zealand	134.048	-12.2371	Bedload (<75 µm)	11.6101	0.0559689	1.0709	0.267981	0.0749475	0.109071	90.0524	10.5248
1392	2007191272002 Fine	de Caritat and Cooper (2011)	Australia rivers	Australia & New Zealand	140.783	-27.72	Bedload (<75 µm)	6.46562	0.423964	0.899002	0.396997	0.448068	0.0620971	73.4891	13.7322
1393	2007191273002 Fine	de Caritat and Cooper (2011)	Australia rivers	Australia & New Zealand	132.209	-12.6167	Bedload (<75 µm)	16.0377	0.0569483	0.524006	0.242941	0.0649725	0.0719501	95.9663	5.71907
1394	2007191274002 Fine	de Caritat and Cooper (2011)	Australia rivers	Australia & New Zealand	145.036	-28.1593	Bedload (<75 µm)	9.00886	0.453068	0.703012	0.305956	0.310978	0.074929	83.4692	10.3979
1395	2007191275002 Fine	de Caritat and Cooper (2011)	Australia rivers	Australia & New Zealand	126.178	-29.4641	Bedload (<75 µm)	8.34282	22.8315	1.055	1.07093	0.100964	0.0710336	84.9833	13.0758
1396	2007191276002 Fine	de Caritat and Cooper (2011)	Australia rivers	Australia & New Zealand	144.192	-35.0366	Bedload (<75 µm)	13.9045	2.00998	1.84992	1.36495	1.00707	0.0779078	72.3422	31.08
1397	2007191278002 Fine	de Caritat and Cooper (2011)	Australia rivers	Australia & New Zealand	148.84	-28.3326	Bedload (<75 µm)	8.49095	0.410951	0.691929	0.325027	0.351013	0.0579726	81.6842	10.8177
1398	2007191284002 Fine	de Caritat and Cooper (2011)	Australia rivers	Australia & New Zealand	146.428	-25.798	Bedload (<75 µm)	11.2641	0.895082	1.09993	0.767959	0.635032	0.0740124	77.4478	18.7771
1399	2007191285002 Fine	de Caritat and Cooper (2011)	Australia rivers	Australia & New Zealand	135.707	-17.9525	Bedload (<75 µm)	15.4796	0.681001	0.106006	0.652044	0.0900449	0.0579726	97.4135	3.73554
1400	2007191287002 Fine	de Caritat and Cooper (2011)	Australia rivers	Australia & New Zealand	132.919	-11.7076	Bedload (<75 µm)	18.7748	0.170985	1.87088	1.39496	0.551053	0.0840946	86.0597	24.9687
1401	2007191289002 Fine	de Caritat and Cooper (2011)	Australia rivers	Australia & New Zealand	140.239	-30.0638	Bedload (<75 µm)	15.1735	1.10608	1.63888	1.55996	0.442002	0.0859277	82.4566	23.313
1402	2007191292002 Fine	de Caritat and Cooper (2011)	Australia rivers	Australia & New Zealand	151.73	-32.7546	Bedload (<75 µm)	14.7774	1.99599	1.55793	1.57787	1.74415	0.233953	66.5577	37.6814
1403	2007191293002 Fine	de Caritat and Cooper (2011)	Australia rivers	Australia & New Zealand	143.134	-28.3175	Bedload (<75 µm)	11.4622	1.13197	0.845999	0.539943	0.859066	0.0900522	75.3869	18.5737
1404	2007191294002 Fine	de Caritat and Cooper (2011)	Australia rivers	Australia & New Zealand	149.846	-23.9612	Bedload (<75 µm)	13.2793	0.764954	1.75994	0.576923	0.945067	0.125111	74.4755	26.7795
1405	2007191296002 Fine	de Caritat and Cooper (2011)	Australia rivers	Australia & New Zealand	120.345	-32.9411	Bedload (<75 µm)	18.5859	9.93321	2.54185	2.25894	0.5001	0.0350585	80.8688	33.5784
1406	2007191298002 Fine	de Caritat and Cooper (2011)	Australia rivers	Australia & New Zealand	145.218	-27.394	Bedload (<75 µm)	10.2501	0.263054	0.537016	0.240951	0.159061	0.0620971	90.2715	7.05815
1407	2007191302002 Fine	de Caritat and Cooper (2011)	Australia rivers	Australia & New Zealand	134.465	-31.3133	Bedload (<75 µm)	7.32382	19.3624	0.925986	4.31075	0.136955	0.0689713	83.4455	21.3263
1408	2007191303002 Fine	de Caritat and Cooper (2011)	Australia rivers	Australia & New Zealand	147.873	-25.7595	Bedload (<75 µm)	12.2743	0.651058	1.80897	0.523028	0.894113	0.0889065	73.6122	26.4088
1409	2007191306002 Fine	de Caritat and Cooper (2011)	Australia rivers	Australia & New Zealand	144.853	-24.0229	Bedload (<75 µm)	13.5824	1.32702	1.02392	0.962975	0.651073	0.0859277	80.6894	18.854
1410	2007191307002 Fine	de Caritat and Cooper (2011)	Australia rivers	Australia & New Zealand	145.924	-41.0798	Bedload (<75 µm)	11.9563	1.13897	1.40699	0.976905	0.229021	0.194082	84.005	17.2818
1411	2007191310002 Fine	de Caritat and Cooper (2011)	Australia rivers	Australia & New Zealand	137.295	-33.2913	Bedload (<75 µm)	13.5574	6.23115	2.34586	1.86095	0.617104	0.112966	74.7908	32.1651
1412	2007191311002 Fine	de Caritat and Cooper (2011)	Australia rivers	Australia & New Zealand	140.873	-18.4367	Bedload (<75 µm)	11.5782	0.864999	1.12595	0.88802	0.634089	0.0969265	77.7933	19.3181
1413	2007191316002 Fine	de Caritat and Cooper (2011)	Australia rivers	Australia & New Zealand	114.32	-28.2116	Bedload (<75 µm)	11.7373	0.39598	1.67995	0.412917	0.91002	0.102884	75.5952	24.4595
1414	2007191321002 Fine	de Caritat and Cooper (2011)	Australia rivers	Australia & New Zealand	146.113	-29.5301	Bedload (<75 µm)	16.5696	0.403955	1.64092	1.1439	0.819031	0.0719501	81.8032	25.4284
1415	2007191324002 Fine	de Caritat and Cooper (2011)	Australia rivers	Australia & New Zealand	145.053	-30.6447	Bedload (<75 µm)	12.7134	0.538001	1.60093	0.89797	0.372985	0.0680547	81.1137	20.3704
1416	2007191328002 Fine	de Caritat and Cooper (2011)	Australia rivers	Australia & New Zealand	137.575	-32.8021	Bedload (<75 µm)	17.6757	0.550034	2.72086	1.86095	0.334029	0.126027	81.3801	32.0876
1417	2007191330002 Fine	de Caritat and Cooper (2011)	Australia rivers	Australia & New Zealand	150.868	-33.4415	Bedload (<75 µm)	9.26092	0.810009	1.1869	0.217072	0.152052	0.12007	83.8397	12.431
1418	2007191333002 Fine	de Caritat and Cooper (2011)	Australia rivers	Australia & New Zealand	146.693	-42.5058	Bedload (<75 µm)	14.6416	3.12908	0.965979	2.64582	1.10008	0.0710336	75.8367	28.1757
1419	2007191335002 Fine	de Caritat and Cooper (2011)	Australia rivers	Australia & New Zealand	118.382	-27.8214	Bedload (<75 µm)	18.2429	8.23722	1.38494	2.35097	0.117004	0.0499526	90.6389	19.5916
1420	2007191336002 Fine	de Caritat and Cooper (2011)	Australia rivers	Australia & New Zealand	144.309	-26.3405	Bedload (<75 µm)	11.1971	0.367995	0.681931	0.347911	0.365032	0.0889065	86.1845	10.7553
1421	2007191338002 Fine	de Caritat and Cooper (2011)	Australia rivers	Australia & New Zealand	143.526	-34.229	Bedload (<75 µm)	10.026	0.509037	1.91991	0.800959	0.549975	0.0689713	72.8135	24.6495
1422	2007191341002 Fine	de Caritat and Cooper (2011)	Australia rivers	Australia & New Zealand	139.454	-31.6413	Bedload (<75 µm)	12.1732	0.723957	2.4179	1.66394	0.654982	0.0999053	71.8389	32.6697
1423	2007191345002 Fine	de Caritat and Cooper (2011)	Australia rivers	Australia & New Zealand	142.504	-15.9789	Bedload (<75 µm)	11.4771	0.338052	2.1459	0.595993	1.01004	0.0549937	71.9813	29.8567
1424	2007191350002 Fine	de Caritat and Cooper (2011)	Australia rivers	Australia & New Zealand	141.954	-22.8139	Bedload (<75 µm)	12.2372	0.524008	0.770952	0.531983	0.512097	0.0918854	83.5478	13.7621
1425	2007191351002 Fine	de Caritat and Cooper (2011)	Australia rivers	Australia & New Zealand	140.699	-30.2301	Bedload (<75 µm)	11.9342	7.38411	1.27797	1.50292	0.692995	0.0698879	76.5127	22.9832
1426	2007191352002 Fine	de Caritat and Cooper (2011)	Australia rivers	Australia & New Zealand	122.317	-26.2959	Bedload (<75 µm)	16.8657	0.776988	2.38284	2.50188	1.01813	0.0600348	75.3304	38.2989
1427	2007191357002 Fine	de Caritat and Cooper (2011)	Australia rivers	Australia & New Zealand	114.163	-26.4546	Bedload (<75 µm)	23.4813	0.983093	1.92895	1.28087	0.240075	0.142067	89.082	22.6801
1428	2007191361002 Fine	de Caritat and Cooper (2011)	Australia rivers	Australia & New Zealand	143.004	-25.0692	Bedload (<75 µm)	8.78193	0.659033	0.810945	0.512912	0.726021	0.0710336	73.9075	16.4354
1429	2007191362002 Fine	de Caritat and Cooper (2011)	Australia rivers	Australia & New Zealand	136.043	-16.5088	Bedload (<75 µm)	12.5513	0.447051	2.48692	0.833959	0.102985	0.0469738	80.5492	24.607
1430	2007191365002 Fine	de Caritat and Cooper (2011)	Australia rivers	Australia & New Zealand	133.458	-31.1568	Bedload (<75 µm)	8.73696	0.265013	1.13089	0.232991	0.16297	0.0389539	83.2305	12.125
1431	2007191366002 Fine	de Caritat and Cooper (2011)	Australia rivers	Australia & New Zealand	115.154	-29.8507	Bedload (<75 µm)	6.76775	0.116975	4.51272	0.041955	0.241018	0.0400996	55.6295	40.8272
1432	2007191368002 Fine	de Caritat and Cooper (2011)	Australia rivers	Australia & New Zealand	131.295	-18.7487	Bedload (<75 µm)	16.3236	0.348966	1.26195	0.351062	0.06996	0.0840946	91.0926	12.4916
1433	2007191369002 Fine	de Caritat and Cooper (2011)	Australia rivers	Australia & New Zealand	115.679	-22.6659	Bedload (<75 µm)	11.9213	2.95614	1.71296	1.92297	0.536091	0.0680547	76.7168	26.0272
1434	2007191370002 Fine	de Caritat and Cooper (2011)	Australia rivers	Australia & New Zealand	134.797	-30.5827	Bedload (<75 µm)	9.3979	9.58523	1.67092	5.63375	0.934014	0.0799701	65.813	40.4858
1435	2007191371002 Fine	de Caritat and Cooper (2011)	Australia rivers	Australia & New Zealand	131.349	-12.6668	Bedload (<75 µm)	20.0841	0.371074	1.52588	1.22001	0.511018	0.0460573	86.7904	21.8246
1436	2007191373002 Fine	de Caritat and Cooper (2011)	Australia rivers	Australia & New Zealand	137.931	-34.3348	Bedload (<75 µm)	13.7564	12.4922	1.80596	1.53592	0.272022	0.0808866	82.8385	22.7068
1437	2007191374002 Fine	de Caritat and Cooper (2011)	Australia rivers	Australia & New Zealand	142.212	-34.3601	Bedload (<75 µm)	11.5742	11.9002	1.73187	2.36988	0.954098	0.0490361	69.7742	32.2372
1438	2007191375002 Fine	de Caritat and Cooper (2011)	Australia rivers	Australia & New Zealand	144.311	-26.8399	Bedload (<75 µm)	9.79904	0.278025	0.706987	0.405952	0.584079	0.057056	82.3857	13.0253
1439	2007191376002 Fine	de Caritat and Cooper (2011)	Australia rivers	Australia & New Zealand	130.404	-30.7885	Bedload (<75 µm)	8.80593	18.5145	1.25798	2.1679	0.727099	0.126027	70.1112	25.0396
1440	2007191378002 Fine	de Caritat and Cooper (2011)	Australia rivers	Australia & New Zealand	146.278	-36.024	Bedload (<75 µm)	14.2134	0.394021	2.54185	0.89797	0.735052	0.0918854	76.1276	31.5355
1441	2007191381002 Fine	de Caritat and Cooper (2011)	Australia rivers	Australia & New Zealand	137.982	-33.5949	Bedload (<75 µm)	9.04986	18.8165	1.62888	2.63885	0.434049	0.0790535	73.9297	26.1107
1442	2007191382002 Fine	de Caritat and Cooper (2011)	Australia rivers	Australia & New Zealand	116.222	-26.9856	Bedload (<75 µm)	21.6722	3.56704	2.28093	1.98084	0.172945	0.0950933	87.7053	26.8255
1443	2007191383002 Fine	de Caritat and Cooper (2011)	Australia rivers	Australia & New Zealand	141.582	-16.4437	Bedload (<75 µm)	11.5973	0.10704	2.20287	0.158036	0.434049	0.0588891	78.6284	23.2213
1444	2007191390002 Fine	de Caritat and Cooper (2011)	Australia rivers	Australia & New Zealand	144.567	-25.9192	Bedload (<75 µm)	11.2621	0.544997	0.753967	0.454043	0.580035	0.0769912	81.3791	14.1328
1445	2007191391002 Fine	de Caritat and Cooper (2011)	Australia rivers	Australia & New Zealand	137.053	-29.384	Bedload (<75 µm)	12.3812	1.32702	1.99387	1.74486	4.81026	0.132902	50.4377	69.0271
1446	2007191398002 Fine	de Caritat and Cooper (2011)	Australia rivers	Australia & New Zealand	136.136	-30.0962	Bedload (<75 µm)	14.8746	0.783004	1.61587	1.77786	0.816066	0.123965	77.9056	27.7271
1447	2007191399002 Fine	de Caritat and Cooper (2011)	Australia rivers	Australia & New Zealand	132.938	-23.083	Bedload (<75 µm)	19.1319	0.410951	2.17589	0.846894	0.215002	0.0859277	86.2006	23.292
1448	2007191401002 Fine	de Caritat and Cooper (2011)	Australia rivers	Australia & New Zealand	140.616	-31.1734	Bedload (<75 µm)	10.1231	1.49199	1.66092	2.88694	1.77717	0.106092	58.5035	41.8942
1449	2007191402002 Fine	de Caritat and Cooper (2011)	Australia rivers	Australia & New Zealand	135.34	-15.3207	Bedload (<75 µm)	9.12299	0.183018	2.02592	0.554038	0.162027	0.0469738	77.295	20.5357
1450	2007191403002 Fine	de Caritat and Cooper (2011)	Australia rivers	Australia & New Zealand	137.446	-33.0252	Bedload (<75 µm)	17.1557	1.4661	2.65786	1.6379	0.358023	0.117091	80.8823	31.2142
1451	2007191404002 Fine	de Caritat and Cooper (2011)	Australia rivers	Australia & New Zealand	140.238	-25.3373	Bedload (<75 µm)	12.6523	0.837014	1.09198	0.933955	0.547009	0.0918854	80.9276	18.1527
1452	2007191405002 Fine	de Caritat and Cooper (2011)	Australia rivers	Australia & New Zealand	144.787	-28.6882	Bedload (<75 µm)	13.1733	0.39598	0.856961	0.461008	0.427039	0.0918854	86.0807	13.1866
1453	2007191407002 Fine	de Caritat and Cooper (2011)	Australia rivers	Australia & New Zealand	132.4	-31.7894	Bedload (<75 µm)	4.03537	26.4866	0.754931	2.17486	0.367998	0.0680547	66.5535	16.6481
1454	2007191408002 Fine	de Caritat and Cooper (2011)	Australia rivers	Australia & New Zealand	113.845	-24.6404	Bedload (<75 µm)	16.4217	1.27707	2.36791	1.60092	1.0521	0.164981	73.1593	36.6485
1455	2007191409002 Fine	de Caritat and Cooper (2011)	Australia rivers	Australia & New Zealand	123.358	-28.0877	Bedload (<75 µm)	16.9647	4.08615	1.34097	4.30379	0.112017	0.0600348	90.3107	24.5442
1456	2007191410002 Fine	de Caritat and Cooper (2011)	Australia rivers	Australia & New Zealand	133.834	-17.799	Bedload (<75 µm)	18.3639	0.701989	0.422939	0.788025	0.100964	0.0350585	95.8755	6.92791
1457	2007191411002 Fine	de Caritat and Cooper (2011)	Australia rivers	Australia & New Zealand	147.175	-38.0251	Bedload (<75 µm)	13.0114	0.142021	2.35984	0.728989	0.436071	0.066909	79.4286	26.2092
1458	2007191414002 Fine	de Caritat and Cooper (2011)	Australia rivers	Australia & New Zealand	138.698	-22.1902	Bedload (<75 µm)	9.65809	0.713043	1.29592	0.970935	0.303969	0.0650759	80.077	17.1858
1459	2007191418002 Fine	de Caritat and Cooper (2011)	Australia rivers	Australia & New Zealand	146.97	-43.3302	Bedload (<75 µm)	11.5633	0.585015	1.40096	0.823015	1.29015	0.0740124	71.872	27.3037
1460	2007191420002 Fine	de Caritat and Cooper (2011)	Australia rivers	Australia & New Zealand	143.635	-32.0169	Bedload (<75 µm)	12.9494	6.81323	1.51191	1.59993	0.819031	0.0689713	74.9353	26.69
1461	2007191421002 Fine	de Caritat and Cooper (2011)	Australia rivers	Australia & New Zealand	149.063	-27.107	Bedload (<75 µm)	12.8364	1.13603	1.59491	0.835949	1.17112	0.0969265	70.0564	29.2159
1462	2007191422002 Fine	de Caritat and Cooper (2011)	Australia rivers	Australia & New Zealand	140.281	-29.7854	Bedload (<75 µm)	11.7342	2.07099	1.47288	1.355	1.06301	0.107925	69.7382	28.4951
1463	2007191423002 Fine	de Caritat and Cooper (2011)	Australia rivers	Australia & New Zealand	130.034	-15.7655	Bedload (<75 µm)	10.107	0.97106	2.65292	1.33294	0.06996	0.0380373	76.5169	27.0118
1464	2007191426002 Fine	de Caritat and Cooper (2011)	Australia rivers	Australia & New Zealand	150.116	-22.7518	Bedload (<75 µm)	13.1693	0.689956	0.623989	1.10393	1.17908	0.0368916	77.6921	20.8472
1465	2007191428002 Fine	de Caritat and Cooper (2011)	Australia rivers	Australia & New Zealand	144.214	-14.9114	Bedload (<75 µm)	7.7038	0.191973	1.18799	0.273951	0.485002	0.0790535	77.4454	15.54
1466	2007191431002 Fine	de Caritat and Cooper (2011)	Australia rivers	Australia & New Zealand	141.671	-14.1544	Bedload (<75 µm)	21.3772	0.138943	1.39687	0.797974	0.410998	0.0659925	90.3516	17.985
1467	2007191433002 Fine	de Caritat and Cooper (2011)	Australia rivers	Australia & New Zealand	132.939	-12.0484	Bedload (<75 µm)	9.62294	0.118934	0.412941	0.252062	0.0520319	0.0900522	94.7498	4.68252
1468	2007191435002 Fine	de Caritat and Cooper (2011)	Australia rivers	Australia & New Zealand	153.075	-26.7518	Bedload (<75 µm)	16.2437	0.224015	0.989951	0.720034	1.28112	0.11205	83.0375	22.3986
1469	2007191439002 Fine	de Caritat and Cooper (2011)	Australia rivers	Australia & New Zealand	140.564	-18.0185	Bedload (<75 µm)	11.8703	0.53996	0.172019	0.505948	0.396979	0.0490361	88.8319	7.43068
1470	2007191442002 Fine	de Caritat and Cooper (2011)	Australia rivers	Australia & New Zealand	132.625	-15.6111	Bedload (<75 µm)	19.6039	0.494065	0.216951	0.186061	0.021972	0.0650759	98.4575	2.60868
1471	2007191446002 Fine	de Caritat and Cooper (2011)	Australia rivers	Australia & New Zealand	138.479	-17.1626	Bedload (<75 µm)	18.4158	0.0369394	0.531957	0.170971	0.047988	0.0359751	96.5666	5.4316
1472	2007191447002 Fine	de Caritat and Cooper (2011)	Australia rivers	Australia & New Zealand	142.407	-22.228	Bedload (<75 µm)	12.5673	0.822043	0.824919	0.713898	0.648108	0.0909688	80.5976	16.4431
1473	2007191448002 Fine	de Caritat and Cooper (2011)	Australia rivers	Australia & New Zealand	122.775	-16.9639	Bedload (<75 µm)	9.29701	0.201068	0.364034	0.514902	0.599985	0.0279551	84.6972	10.4612
1474	2007191449002 Fine	de Caritat and Cooper (2011)	Australia rivers	Australia & New Zealand	149.33	-22.8575	Bedload (<75 µm)	15.7207	1.87202	1.67489	1.16993	1.33504	0.167043	71.698	32.8354
1475	2007191456002 Fine	de Caritat and Cooper (2011)	Australia rivers	Australia & New Zealand	120.269	-26.7433	Bedload (<75 µm)	18.5479	1.42203	2.01291	3.0919	0.768078	0.0719501	79.7624	34.4707
1476	2007191457002 Fine	de Caritat and Cooper (2011)	Australia rivers	Australia & New Zealand	130.354	-15.4474	Bedload (<75 µm)	8.97296	1.11602	1.84486	1.47191	0.685986	0.0499526	67.8382	27.6315
1477	2007191462002 Fine	de Caritat and Cooper (2011)	Australia rivers	Australia & New Zealand	116.616	-26.0985	Bedload (<75 µm)	17.2738	1.94198	1.48589	3.92089	0.39307	0.0659925	85.6177	27.9583
1478	2007191463002 Fine	de Caritat and Cooper (2011)	Australia rivers	Australia & New Zealand	144.383	-23.1932	Bedload (<75 µm)	12.3772	1.05809	1.10391	0.94888	1.16802	0.0909688	71.9617	25.1501
1479	2007191466002 Fine	de Caritat and Cooper (2011)	Australia rivers	Australia & New Zealand	129.699	-16.3003	Bedload (<75 µm)	13.0163	0.800075	2.56089	1.46594	1.23812	0.0529315	67.9588	39.066
1480	2007191467002 Fine	de Caritat and Cooper (2011)	Australia rivers	Australia & New Zealand	139.04	-32.3637	Bedload (<75 µm)	14.5706	6.34617	2.51089	2.6949	0.389026	0.121903	78.4693	33.2372
1481	2007191468002 Fine	de Caritat and Cooper (2011)	Australia rivers	Australia & New Zealand	117.133	-21.0502	Bedload (<75 µm)	14.2414	1.08608	1.34097	4.87076	1.24405	0.0469738	72.6534	38.895
1482	2007191473002 Fine	de Caritat and Cooper (2011)	Australia rivers	Australia & New Zealand	127.451	-30.9243	Bedload (<75 µm)	8.24192	24.4255	1.00501	1.23991	0.48298	0.0510983	75.483	17.5196
1483	2007191475002 Fine	de Caritat and Cooper (2011)	Australia rivers	Australia & New Zealand	141.483	-36.1625	Bedload (<75 µm)	13.7545	0.693034	1.84788	1.05203	0.377029	0.0359751	80.9314	22.939
1484	2007191476002 Fine	de Caritat and Cooper (2011)	Australia rivers	Australia & New Zealand	139.471	-24.361	Bedload (<75 µm)	11.5071	0.712064	1.33796	1.22996	0.391048	0.0689713	80.7968	19.2605
1485	2007191479002 Fine	de Caritat and Cooper (2011)	Australia rivers	Australia & New Zealand	134.153	-15.3668	Bedload (<75 µm)	14.0415	0.71906	1.09391	1.05501	0.381073	0.0859277	85.2062	16.5905
1486	2007191480002 Fine	de Caritat and Cooper (2011)	Australia rivers	Australia & New Zealand	132.968	-12.4274	Bedload (<75 µm)	11.1742	1.01108	0.59797	0.389037	0.121992	0.0710336	91.4205	7.55685
1487	2007191482002 Fine	de Caritat and Cooper (2011)	Australia rivers	Australia & New Zealand	138.166	-31.9487	Bedload (<75 µm)	10.0371	2.51804	2.21588	1.5069	0.821997	0.0939476	66.2942	32.4464
1488	2007191484002 Fine	de Caritat and Cooper (2011)	Australia rivers	Australia & New Zealand	141.131	-20.0864	Bedload (<75 µm)	13.4174	1.015	1.32796	1.17491	0.746105	0.102884	77.5137	23.1156
1489	2007191485002 Fine	de Caritat and Cooper (2011)	Australia rivers	Australia & New Zealand	146.43	-29.9446	Bedload (<75 µm)	8.82483	0.675964	1.20196	0.647898	0.801103	0.0540772	70.3544	20.9206
1490	2007191487002 Fine	de Caritat and Cooper (2011)	Australia rivers	Australia & New Zealand	141.091	-24.168	Bedload (<75 µm)	12.6062	0.662951	0.846963	0.594003	0.671023	0.0889065	80.7084	16.4078
1491	2007191492002 Fine	de Caritat and Cooper (2011)	Australia rivers	Australia & New Zealand	135.399	-12.2402	Bedload (<75 µm)	19.9471	0.0380588	0.272965	0.165001	0.0400349	0.0329962	98.2208	3.14223
1492	2007191494002 Fine	de Caritat and Cooper (2011)	Australia rivers	Australia & New Zealand	147.267	-42.705	Bedload (<75 µm)	15.0076	1.74511	1.09499	1.15998	1.14201	0.0889065	75.2248	25.6584
1493	2007191496002 Fine	de Caritat and Cooper (2011)	Australia rivers	Australia & New Zealand	122.363	-25.9432	Bedload (<75 µm)	14.3644	0.903058	2.39489	1.68798	0.702027	0.0588891	74.556	33.0833
1494	2007191497002 Fine	de Caritat and Cooper (2011)	Australia rivers	Australia & New Zealand	137.665	-20.5764	Bedload (<75 µm)	8.93196	0.651058	0.675908	0.85303	0.093954	0.0510983	89.5638	9.17477
1495	2007191505002 Fine	de Caritat and Cooper (2011)	Australia rivers	Australia & New Zealand	135.09	-28.3478	Bedload (<75 µm)	10.4471	0.585015	1.84896	0.730979	0.669001	0.118007	72.9025	24.9804
1496	2007191506002 Fine	de Caritat and Cooper (2011)	Australia rivers	Australia & New Zealand	116.721	-31.6594	Bedload (<75 µm)	15.2986	1.07502	2.58992	0.99896	2.14315	0.0490361	65.1973	47.0827
1497	2007191513002 Fine	de Caritat and Cooper (2011)	Australia rivers	Australia & New Zealand	145.083	-36.8019	Bedload (<75 µm)	9.92507	0.163009	1.93991	0.692009	0.469096	0.0650759	76.7171	22.9049
1498	2007191514002 Fine	de Caritat and Cooper (2011)	Australia rivers	Australia & New Zealand	150.446	-23.3084	Bedload (<75 µm)	11.4761	1.14302	1.51396	1.07193	1.43303	0.15192	66.7723	31.427
1499	2007191515002 Fine	de Caritat and Cooper (2011)	Australia rivers	Australia & New Zealand	143.895	-14.6183	Bedload (<75 µm)	20.4512	0.352044	4.31083	0.366982	1.19808	0.0540772	74.101	49.3842
1500	2007191516002 Fine	de Caritat and Cooper (2011)	Australia rivers	Australia & New Zealand	143.846	-23.6163	Bedload (<75 µm)	12.4674	1.19508	1.0179	1.02798	0.98308	0.0870734	74.194	22.8082
1501	2007191519002 Fine	de Caritat and Cooper (2011)	Australia rivers	Australia & New Zealand	140.835	-17.9617	Bedload (<75 µm)	8.92497	0.680022	0.739993	0.567968	0.697983	0.0359751	74.2355	15.8943
1502	2007191521002 Fine	de Caritat and Cooper (2011)	Australia rivers	Australia & New Zealand	139.524	-30.7226	Bedload (<75 µm)	8.10588	22.4476	1.26099	2.41996	0.56305	0.0790535	71.5851	23.8695
1503	2007191523002 Fine	de Caritat and Cooper (2011)	Australia rivers	Australia & New Zealand	142.165	-32.3597	Bedload (<75 µm)	12.0243	12.8663	1.71489	1.79096	0.302082	0.134047	80.8383	22.9829
1504	2007191528002 Fine	de Caritat and Cooper (2011)	Australia rivers	Australia & New Zealand	143.385	-26.2961	Bedload (<75 µm)	12.1993	0.364077	0.801911	0.547903	0.453055	0.0650759	85.1976	13.2071
1505	2007191529002 Fine	de Caritat and Cooper (2011)	Australia rivers	Australia & New Zealand	144.065	-30.7546	Bedload (<75 µm)	17.2718	2.152	1.59491	1.99693	0.212037	0.134964	87.6925	21.494
1506	2007191530002 Fine	de Caritat and Cooper (2011)	Australia rivers	Australia & New Zealand	123.029	-25.89	Bedload (<75 µm)	20.8521	0.292997	2.53583	2.41797	1.3531	0.0889065	79.762	41.1254
1507	2007191533002 Fine	de Caritat and Cooper (2011)	Australia rivers	Australia & New Zealand	117.799	-29.742	Bedload (<75 µm)	13.8125	0.252	2.95479	2.5309	1.41308	0.0630137	70.3179	45.5304
1508	2007191535002 Fine	de Caritat and Cooper (2011)	Australia rivers	Australia & New Zealand	139.999	-37.2191	Bedload (<75 µm)	10.028	1.07502	2.17794	1.19796	0.496999	0.066909	71.5226	27.5271
1509	2007191536002 Fine	de Caritat and Cooper (2011)	Australia rivers	Australia & New Zealand	139.745	-17.8373	Bedload (<75 µm)	11.1041	0.68296	1.72091	0.962975	0.92606	0.0430784	71.0479	27.4033
1510	2007191541002 Fine	de Caritat and Cooper (2011)	Australia rivers	Australia & New Zealand	152.82	-25.6866	Bedload (<75 µm)	8.16785	0.0680022	0.324041	0.204966	0.522072	0.0291009	86.6023	8.20596
1511	2007191543002 Fine	de Caritat and Cooper (2011)	Australia rivers	Australia & New Zealand	138.733	-23.6797	Bedload (<75 µm)	12.2212	3.33015	1.6549	1.82894	2.34615	0.104946	56.2361	46.1349
1512	2007191544002 Fine	de Caritat and Cooper (2011)	Australia rivers	Australia & New Zealand	121.101	-27.2164	Bedload (<75 µm)	15.4416	4.5991	1.7909	4.78387	0.960029	0.043995	75.1823	39.4616
1513	2007191547002 Fine	de Caritat and Cooper (2011)	Australia rivers	Australia & New Zealand	143.352	-24.109	Bedload (<75 µm)	11.2101	0.95203	0.958992	0.814889	0.973105	0.0870734	72.9275	21.4958
1514	2007191548002 Fine	de Caritat and Cooper (2011)	Australia rivers	Australia & New Zealand	141.712	-18.6722	Bedload (<75 µm)	15.9977	0.165948	0.703976	0.246921	0.11997	0.043995	93.2621	8.0407
1515	2007191550002 Fine	de Caritat and Cooper (2011)	Australia rivers	Australia & New Zealand	143.631	-33.0287	Bedload (<75 µm)	15.9557	0.831977	2.03194	1.49297	0.338073	0.0850112	82.8114	25.2689
1516	2007191555002 Fine	de Caritat and Cooper (2011)	Australia rivers	Australia & New Zealand	133.143	-14.9342	Bedload (<75 µm)	10.285	0.671067	1.91594	0.669954	0.491068	0.0400996	73.5976	23.778
1517	2007191556002 Fine	de Caritat and Cooper (2011)	Australia rivers	Australia & New Zealand	127.026	-31.8511	Bedload (<75 µm)	10.1531	19.0304	1.6979	2.35794	0.888991	0.0540772	68.0686	31.1655
1518	2007191557002 Fine	de Caritat and Cooper (2011)	Australia rivers	Australia & New Zealand	145.201	-24.4958	Bedload (<75 µm)	12.2142	1.66801	0.993926	0.906925	0.991033	0.0969265	73.7982	22.3626
1519	2007191558002 Fine	de Caritat and Cooper (2011)	Australia rivers	Australia & New Zealand	140.931	-24.1941	Bedload (<75 µm)	13.3403	0.88109	1.15799	0.972925	0.914063	0.120986	76.6249	22.7828
1520	2007191560002 Fine	de Caritat and Cooper (2011)	Australia rivers	Australia & New Zealand	115.963	-31.9066	Bedload (<75 µm)	18.892	0.625032	1.6249	0.495003	1.48507	0.0779078	78.5729	30.1873
1521	2007191561002 Fine	de Caritat and Cooper (2011)	Australia rivers	Australia & New Zealand	150.056	-30.6662	Bedload (<75 µm)	14.4594	1.42301	1.44397	1.39894	1.79011	0.170939	68.3807	35.6757
1522	2007191564002 Fine	de Caritat and Cooper (2011)	Australia rivers	Australia & New Zealand	146.177	-26.6536	Bedload (<75 µm)	11.1032	0.832957	0.879969	0.495003	0.176046	0.0650759	87.8768	10.8669
1523	2007191567002 Fine	de Caritat and Cooper (2011)	Australia rivers	Australia & New Zealand	135.957	-20.0619	Bedload (<75 µm)	14.4795	0.838973	1.05199	0.840924	0.047988	0.0529315	91.7811	11.8057
1524	2007191570002 Fine	de Caritat and Cooper (2011)	Australia rivers	Australia & New Zealand	144.654	-22.4792	Bedload (<75 µm)	12.0902	0.694014	0.774927	0.588033	0.695017	0.0659925	79.6651	16.1568
1525	2007191571002 Fine	de Caritat and Cooper (2011)	Australia rivers	Australia & New Zealand	114.124	-25.3114	Bedload (<75 µm)	20.4631	0.88109	2.17794	1.13395	0.246006	0.118924	86.5978	24.4581
1526	2007191573002 Fine	de Caritat and Cooper (2011)	Australia rivers	Australia & New Zealand	146.075	-26.3867	Bedload (<75 µm)	9.72497	1.01206	1.04898	0.613903	0.980114	0.0760747	69.0437	21.8965
1527	2007191574002 Fine	de Caritat and Cooper (2011)	Australia rivers	Australia & New Zealand	150.333	-31.0357	Bedload (<75 µm)	14.4175	2.80502	1.39097	2.40288	1.45514	0.285967	69.6131	35.2072
1528	2007191576002 Fine	de Caritat and Cooper (2011)	Australia rivers	Australia & New Zealand	122.563	-17.9791	Bedload (<75 µm)	2.38018	40.961	0.291998	2.25794	0.623979	0.0930311	50.1166	15.8955
1529	2007191577002 Fine	de Caritat and Cooper (2011)	Australia rivers	Australia & New Zealand	144.516	-22.4195	Bedload (<75 µm)	12.7053	1.31303	1.2069	1.15103	1.10211	0.0980722	72.034	26.1243
1530	2007191579002 Fine	de Caritat and Cooper (2011)	Australia rivers	Australia & New Zealand	136.068	-19.2926	Bedload (<75 µm)	13.2564	1.04004	0.826966	1.32996	0.0789915	0.074929	91.9852	11.6
1531	2007191580002 Fine	de Caritat and Cooper (2011)	Australia rivers	Australia & New Zealand	140.571	-31.4763	Bedload (<75 µm)	13.5234	2.68105	1.80487	2.18697	1.21102	0.0969265	69.4875	35.3139
1532	2007191581002 Fine	de Caritat and Cooper (2011)	Australia rivers	Australia & New Zealand	144.168	-35.9732	Bedload (<75 µm)	14.9605	2.11408	2.06085	1.37291	0.694074	0.057056	76.8193	29.2861
1533	2007191582002 Fine	de Caritat and Cooper (2011)	Australia rivers	Australia & New Zealand	145.335	-16.2627	Bedload (<75 µm)	18.2229	0.0740188	2.73688	0.519048	0.140055	0.0609514	85.0907	25.9661
1534	2007191583002 Fine	de Caritat and Cooper (2011)	Australia rivers	Australia & New Zealand	133.283	-17.1661	Bedload (<75 µm)	10.8562	0.523029	0.0639649	0.344927	0.047988	0.0279551	97.9507	2.04716
1535	2007191584002 Fine	de Caritat and Cooper (2011)	Australia rivers	Australia & New Zealand	147.353	-36.0313	Bedload (<75 µm)	14.9976	0.681001	2.70785	0.711909	0.793015	0.230974	75.2947	33.2312
1536	2007191585002 Fine	de Caritat and Cooper (2011)	Australia rivers	Australia & New Zealand	143.99	-14.6964	Bedload (<75 µm)	10.0299	0.0349805	0.392945	0.0650054	0.014019	0.0380373	95.7206	3.64568
1537	2007191588002 Fine	de Caritat and Cooper (2011)	Australia rivers	Australia & New Zealand	145.232	-21.8745	Bedload (<75 µm)	11.5362	0.59299	0.788901	0.490028	0.33996	0.0540772	85.3984	11.9688
1538	2007191589002 Fine	de Caritat and Cooper (2011)	Australia rivers	Australia & New Zealand	116.426	-29.2727	Bedload (<75 µm)	17.8628	0.122012	1.7909	7.4796	1.78108	0.0620971	78.3297	52.3526
1539	2007191591002 Fine	de Caritat and Cooper (2011)	Australia rivers	Australia & New Zealand	141.722	-38.1733	Bedload (<75 µm)	24.2026	0.872974	0.258028	0.610918	0.248028	0.057056	95.6701	6.73394
1540	Darling River at Burtundy	Douglas et al. (1999)	Murray	Australia & New Zealand	141.989	-33.8863	SPM (>25 µm)	9.99	0.66	1.23	0.98	0.49	0.830405	82.3746	17.6654
1541	Murray River at Merbein	Douglas et al. (1999)	Murray	Australia & New Zealand	142.045	-34.1289	SPM (>25 µm)	10.27	0.24	1.7	1.04	0.68	0.300174	77.6333	23.5742
1542	Darling River at Burtundy	Douglas et al. (1999)	Darling	Australia & New Zealand	141.989	-33.8863	SPM (1-25 µm)	16.5	0.79	1.78	1.53	0.43	0.156045	83.1587	24.2907
1543	Murray River at Merbein	Douglas et al. (1999)	Murray	Australia & New Zealand	142.045	-34.1289	SPM (1-25 µm)	17.18	0.29	2.5	1.32	0.32	0.249305	84.1638	27.8214
1544	2003 Floods	Douglas et al. (2008)	Fitzroy	Australia & New Zealand	150.539	-23.3853	SPM	16.9	2.6	0.9	2.6	1.3	0.2	76.2928	29.7929
1545	2004 Flood	Douglas et al. (2008)	Fitzroy	Australia & New Zealand	150.539	-23.3853	SPM	21.9	1.3	1.5	2.3	0.2	0.2	90.5642	21.3847
1546	CA 1	Kautz and Martin (2007)	Clutha	Australia & New Zealand	169.335	-44.1357	Bedload (<63 μm)	17.48	2.09	2.67	1.8	3.79	0.199996	58.4099	67.2336
1547	CA 10	Kautz and Martin (2007)	Clutha	Australia & New Zealand	169.487	-45.9135	Bedload (<63 μm)	13.04	3.37	1.04	0.99	3.73	0.289995	50.67	53.5629
1548	CA 11	Kautz and Martin (2007)	Clutha	Australia & New Zealand	169.528	-46.0959	Bedload (<63 μm)	14.56	3.5	1.38	1.28	3.8	0.269995	51.958	58.2936
1549	CA 12	Kautz and Martin (2007)	Clutha	Australia & New Zealand	169.719	-46.2329	Bedload (<63 μm)	14.16	3.14	1.46	1.25	3.5	0.249995	53.2151	55.2744
1550	CA 2	Kautz and Martin (2007)	Clutha	Australia & New Zealand	169.184	-44.2852	Bedload (<63 μm)	20.37	2.96	3.77	2.27	3.38	0.329994	58.8673	75.8716
1551	CA 3	Kautz and Martin (2007)	Clutha	Australia & New Zealand	169.245	-44.6409	Bedload (<63 μm)	15.09	2.86	1.8	1.4	3.93	0.319994	54.013	61.5918
1552	CA 4	Kautz and Martin (2007)	Clutha	Australia & New Zealand	169.355	-44.8292	Bedload (<63 μm)	13.43	2.46	1.41	0.97	4.09	0.309994	52.8419	57.5839
1553	CA 5	Kautz and Martin (2007)	Clutha	Australia & New Zealand	169.315	-45.1888	Bedload (<63 μm)	16.31	4.39	2.05	1.61	3.11	0.439992	56.7075	57.6899
1554	CA 6	Kautz and Martin (2007)	Clutha	Australia & New Zealand	169.389	-45.2673	Bedload (<63 μm)	15.97	2.87	2.34	1.82	3.13	0.279995	56.631	60.1198
1555	CA 7	Kautz and Martin (2007)	Clutha	Australia & New Zealand	169.33	-45.602	Bedload (<63 μm)	15.35	3.09	1.64	1.69	3.98	0.249995	53.4981	62.3141
1556	CA 8	Kautz and Martin (2007)	Clutha	Australia & New Zealand	169.454	-45.7045	Bedload (<63 μm)	14.08	3.01	1.45	1.32	3.57	0.229996	53.2429	55.7638
1557	CA 9	Kautz and Martin (2007)	Clutha	Australia & New Zealand	169.522	-45.832	Bedload (<63 μm)	15.29	4.98	1.2	1.14	3.89	0.409993	52.0282	58.1643
1558	HA 1	Kautz and Martin (2007)	Haast	Australia & New Zealand	169.384	-44.0783	Bedload (<63 μm)	15.08	1.77	2.37	1.8	2.97	0.149997	59.3921	56.4782
1559	HA 2	Kautz and Martin (2007)	Haast	Australia & New Zealand	169.382	-44.0505	Bedload (<63 μm)	15.87	2.28	2.08	1.55	4.23	0.219996	55.2977	66.0071
1560	HA 3	Kautz and Martin (2007)	Haast	Australia & New Zealand	169.406	-43.9989	Bedload (<63 μm)	16.38	3.41	2.05	2.1	3.76	0.329994	54.2478	65.445
1561	HA 4	Kautz and Martin (2007)	Haast	Australia & New Zealand	169.389	-43.9634	Bedload (<63 μm)	17.3	2.1	2.87	1.86	3.73	0.249995	58.1265	68.4022
1562	HA 5	Kautz and Martin (2007)	Haast	Australia & New Zealand	169.19	-43.968	Bedload (<63 μm)	16.79	2.1	2.58	1.97	3.75	0.219996	57.8099	66.5275
1563	HA 6	Kautz and Martin (2007)	Haast	Australia & New Zealand	169.083	-43.9131	Bedload (<63 μm)	15.11	2.27	1.98	1.54	3.91	0.269995	55.6198	61.9868
1564	HA 7	Kautz and Martin (2007)	Haast	Australia & New Zealand	169.049	-43.8716	Bedload (<63 μm)	14.16	2.21	1.59	1.25	4.14	0.279995	54.3783	59.8092
1565	LIN	Kautz and Martin (2007)	Clutha	Australia & New Zealand	169.353	-44.8797	Bedload (<63 μm)	13.87	1.97	1.8	1.15	4.02	0.269995	54.6768	59.6329
1566	MAN	Kautz and Martin (2007)	Clutha	Australia & New Zealand	169.43	-45.2294	Bedload (<63 μm)	13.92	1.6	2.03	1.16	2.6	0.209996	61.0498	47.7807
1567	POM	Kautz and Martin (2007)	Clutha	Australia & New Zealand	169.543	-46.1457	Bedload (<63 μm)	15.44	2.36	1.56	1.31	3.32	0.169997	58.3204	52.9109
1568	Bogan	Olley and Caitcheon (2000)	Bogan	Australia & New Zealand			Bedload (<10 µm)	19.6	0.85	2.23	1.44	0.65	0.159	81.1509	30.3997
1569	Culgoa	Olley and Caitcheon (2000)	Culgoa	Australia & New Zealand			Bedload (<10 µm)	21.1	1	1.56	1.5	0.39	0.135	87.6543	21.8786
1570	Gwydir	Olley and Caitcheon (2000)	Gwydir	Australia & New Zealand			Bedload (<10 µm)	18.6	1.3	1.83	1.78	1.03	0.137	77.5975	32.3192
1571	Macquarie	Olley and Caitcheon (2000)	Macquarie	Australia & New Zealand			Bedload (<10 µm)	18.8	1.01	2.08	1.52	0.7	0.171	80.4978	29.9226
1572	Namoi	Olley and Caitcheon (2000)	Namoi	Australia & New Zealand			Bedload (<10 µm)	19.5	1.36	1.6	2.09	1.14	0.196	78.0537	32.4881
1573	Reach 1	Olley and Caitcheon (2000)	Darling–Barwon	Australia & New Zealand	143.659	-31.3289	Bedload (<10 µm)	20	1.16	1.87	1.79	0.94	0.167	79.6273	31.6493
1574	Reach 2	Olley and Caitcheon (2000)	Darling–Barwon	Australia & New Zealand			Bedload (<10 µm)	20.4	1.05	1.57	1.73	0.94	0.158	81.0273	28.9142
1575	Reach 3	Olley and Caitcheon (2000)	Darling–Barwon	Australia & New Zealand			Bedload (<10 µm)	20.3	1.12	1.69	1.75	0.76	0.169	82.4201	27.9359
1576	Reach 4	Olley and Caitcheon (2000)	Darling–Barwon	Australia & New Zealand			Bedload (<10 µm)	20.7	1.19	1.48	1.83	0.88	0.158	82.1512	27.7558
1577	Reach 5	Olley and Caitcheon (2000)	Darling–Barwon	Australia & New Zealand			Bedload (<10 µm)	20.1	0.98	1.53	1.53	1	0.121	80.7442	28.5221
1578	Reach 6	Olley and Caitcheon (2000)	Darling–Barwon	Australia & New Zealand			Bedload (<10 µm)	18.8	0.9	1.37	1.37	1.1	0.142	80.3796	27.3699
1579	Warrego	Olley and Caitcheon (2000)	Warrego	Australia & New Zealand			Bedload (<10 µm)	21.7	1.02	1.85	1.6	0.4	0.131	86.7353	24.7324
1580	Lysina (LYS)_<63 μm	Dannhaus et al. (2018)	Lysina	Europe	12.6692	50.0345	Bedload (<63 µm)	14.3	1.38	2.8	0.58	2.18		61.0422	48.9931
1581	Na Zeleném (NAZ)_<63 μm	Dannhaus et al. (2018)	Na Zeleném	Europe	12.7094	49.9983	Bedload (<63 µm)	15.6	3.1	1.94	3.3	0.92		75.2642	36.176
1582	Pluhův Bor (PLB)_<63 μm	Dannhaus et al. (2018)	Pluhův Bor	Europe	12.7885	50.0565	Bedload (<63 µm)	7.9	4	0.58	12.15	0.46		78.6748	43.7217
1583	Boretto_1994	Davide et al. (2003)	Po	Europe			SPM	16.9	11.9	3.1	5.3	0.85		73.3115	50.7345
1584	Borgoforte_1994	Davide et al. (2003)	Po	Europe			SPM	17.2	11.7	3.1	4.9	0.73		74.9211	48.2489
1585	Borgoforte_1996	Davide et al. (2003)	Po	Europe			SPM	15.7	11.4	2.6	4	0.69		75.5365	41.0604
1586	Ca’Masero_1994	Davide et al. (2003)	Po	Europe			SPM	17.1	9.3	3	5.5	1.15		70.8628	53.8939
1587	Ca’Masero_1996	Davide et al. (2003)	Po	Europe			SPM	15	6.8	1.9	3.5	0.61		78.6835	32.815
1588	Chivasso_1994	Davide et al. (2003)	Po	Europe			SPM	19.9	5.9	3.6	5.8	1.4		70.0626	62.6978
1589	Chivasso_1996	Davide et al. (2003)	Po	Europe			SPM	15.3	9.9	2.7	3.7	0.62		75.5087	40.2759
1590	Cornale_1994	Davide et al. (2003)	Po	Europe			SPM	17.4	10	3.2	5.7	1.17		70.4071	56.3743
1591	Cornale_1996	Davide et al. (2003)	Po	Europe			SPM	13.8	6.9	2.6	4.2	0.9		70.4959	44.0319
1592	Ostiglia_1994	Davide et al. (2003)	Po	Europe			SPM	16.6	11	3	4	0.66		75.3897	44.1118
1593	Ostiglia_1996	Davide et al. (2003)	Po	Europe			SPM	16.5	9.1	2.8	5.1	0.77		74.7812	46.7133
1594	Pontelagos._1994	Davide et al. (2003)	Po	Europe	12.3449	44.9576	SPM	16.8	12.7	3	5.1	0.8		74.0755	48.7577
1595	Pontelagos._1996	Davide et al. (2003)	Po	Europe	12.3449	44.9576	SPM	16.1	10.9	2.8	4	0.69		75.2296	42.759
1596	Trino_1994	Davide et al. (2003)	Po	Europe			SPM	16.6	9	3.1	5.1	1.06		70.8093	52.6033
1597	Trino_1996	Davide et al. (2003)	Po	Europe			SPM	15.5	8.1	2.8	4.8	0.98		71.247	48.3065
1598	Up Turin_1994	Davide et al. (2003)	Po	Europe			SPM	21.4	7.5	4.1	4.7	0.94		73.9694	58.6105
1599	Up Turin_1996	Davide et al. (2003)	Po	Europe			SPM	17.4	4.8	3	4.2	0.76		75.1687	45.8156
1600	Villerest core (0–2 cm)	Dhivert et al. (2015)	Loire	Europe	4.0375	45.9817	Bedload (<63 μm)	15.9472	0.895502	2.73447	1.72463	0.647029	0.641594	79.4833	34.0721
1601	Seine	Gaillardet et al. (1999)	Seine	Europe			SPM	11.5837	13.1721	1.46999	1.02997	0.260025		82.5611	18.3205
1602	SEDKR1-1	Lučić et al. (2020)	Krapina	Europe	15.8268	45.8398	Bedload (<63 μm)	12.9648	5.89512	2.1777	2.18026	0.901387		70.893	34.8934
1603	SEDKR1-2	Lučić et al. (2020)	Krapina	Europe	15.8268	45.8398	Bedload (<63 μm)	12.6246	5.09899	2.24794	2.02308	0.987346		68.9625	36.0472
1604	SEDKR2	Lučić et al. (2020)	Krapina	Europe	15.8268	45.8398	Bedload (<63 μm)	11.251	12.9931	1.88778	1.7918	0.806557		70.5471	30.2673
1605	SEDKR3	Lučić et al. (2020)	Krapina	Europe	15.8268	45.8398	Bedload (<63 μm)	14.5477	4.87772	2.13559	2.02655	0.989797		72.319	35.1309
1606	SEDLJ1-1	Lučić et al. (2020)	Ljubljanica	Europe	14.636	46.0731	Bedload (<63 μm)	13.6357	7.77248	2.80098	2.95014	0.678522		72.146	39.7408
1607	SEDLJ1-2	Lučić et al. (2020)	Ljubljanica	Europe	14.636	46.0731	Bedload (<63 μm)	12.6648	8.73032	2.69137	3.61943	0.701379		70.8092	40.9184
1608	SEDLJ2-1	Lučić et al. (2020)	Ljubljanica	Europe	14.636	46.0731	Bedload (<63 μm)	12.0327	6.72056	1.52703	3.39455	0.714788		75.0287	30.5644
1609	SEDLJ2-2	Lučić et al. (2020)	Ljubljanica	Europe	14.636	46.0731	Bedload (<63 μm)	13.6983	7.8793	2.54929	3.59604	0.773861		72.0812	40.4825
1610	SEDLJ3	Lučić et al. (2020)	Ljubljanica	Europe	14.636	46.0731	Bedload (<63 μm)	12.8106	7.68978	2.29207	3.04769	0.691712		72.9219	35.8396
1611	SEDLJ4-1	Lučić et al. (2020)	Ljubljanica	Europe	14.636	46.0731	Bedload (<63 μm)	12.1655	7.59409	2.4754	3.1599	0.870912		68.6909	39.7711
1612	SEDLJ4-2	Lučić et al. (2020)	Ljubljanica	Europe	14.636	46.0731	Bedload (<63 μm)	14.1255	6.5694	2.64696	2.87971	0.773654		72.3042	39.3349
1613	SEDSV1	Lučić et al. (2020)	Savinja	Europe	15.1921	46.0913	Bedload (<63 μm)	10.3744	9.52127	2.07665	2.79578	0.731456		69.0294	33.7737
1614	SEDSV2-1	Lučić et al. (2020)	Savinja	Europe	15.1921	46.0913	Bedload (<63 μm)	9.75275	9.09994	2.0039	2.59977	0.710219		68.3987	32.3707
1615	SEDSV2-2	Lučić et al. (2020)	Savinja	Europe	15.1921	46.0913	Bedload (<63 μm)	12.0487	9.21161	2.44429	2.97655	0.884638		68.4383	39.1596
1616	SEDSV3	Lučić et al. (2020)	Savinja	Europe	15.1921	46.0913	Bedload (<63 μm)	11.9011	9.16404	1.90586	2.73648	0.749206		72.4389	32.3642
1617	SEDSV4-1	Lučić et al. (2020)	Savinja	Europe	15.1921	46.0913	Bedload (<63 μm)	11.6569	11.265	1.90753	2.80125	0.781357		71.5473	32.9275
1618	SEDSV4-2	Lučić et al. (2020)	Savinja	Europe	15.1921	46.0913	Bedload (<63 μm)	12.3496	9.80642	2.01937	2.60249	0.745909		72.6888	32.9209
1619	SEDZG1	Lučić et al. (2020)	Sava (Zagreb)	Europe	15.9561	45.7856	Bedload (<63 μm)	11.3882	14.5146	1.58615	3.64234	0.527202		76.7412	29.5878
1620	SEDZG2	Lučić et al. (2020)	Sava (Zagreb)	Europe	15.9561	45.7856	Bedload (<63 μm)	11.1981	11.501	1.51292	4.14482	0.763934		72.9551	33.0792
1621	SEDZG3	Lučić et al. (2020)	Sava (Zagreb)	Europe	15.9561	45.7856	Bedload (<63 μm)	11.0788	14.0648	1.56219	4.45002	0.664467		74.0757	33.1927
1622	SEDZG4	Lučić et al. (2020)	Sava (Zagreb)	Europe	15.9561	45.7856	Bedload (<63 μm)	10.706	18.0497	1.94109	4.43141	0.665797		71.3839	36.3747
1623	SEDZG5	Lučić et al. (2020)	Sava (Zagreb)	Europe	15.9561	45.7856	Bedload (<63 μm)	8.8025	16.7683	1.68099	3.71009	0.582744		70.1984	31.22
1624	SPMKR2-1	Lučić et al. (2020)	Krapina	Europe	15.8268	45.8398	SPM	12.4608	18.6719	3.05102	2.60746	0.893848		66.6198	43.4012
1625	SPMKR2-2	Lučić et al. (2020)	Krapina	Europe	15.8268	45.8398	SPM	6.10807	18.8823	1.95268	1.62082	0.437765		63.2167	26.0971
1626	SPMLJ1	Lučić et al. (2020)	Ljubljanica	Europe	14.636	46.0731	SPM	16.1869	10.6782	2.10223	2.45801	0.524914		80.1746	30.6795
1627	SPMLJ2-1	Lučić et al. (2020)	Ljubljanica	Europe	14.636	46.0731	SPM	9.15883	9.07717	1.43405	1.85055	0.503379		74.0565	23.0819
1628	SPMLJ2-2	Lučić et al. (2020)	Ljubljanica	Europe	14.636	46.0731	SPM	23.4935	11.7727	2.91768	3.36921	0.731158		80.8519	42.4938
1629	SPMLJ3	Lučić et al. (2020)	Ljubljanica	Europe	14.636	46.0731	SPM	10.9978	14.3263	1.92926	2.80652	0.528351		74.1864	30.2108
1630	SPMLJ4	Lučić et al. (2020)	Ljubljanica	Europe	14.636	46.0731	SPM	17.9976	16.4333	2.60794	3.97099	0.599038		78.9661	39.9996
1631	SPMSV1	Lučić et al. (2020)	Savinja	Europe	15.1921	46.0913	SPM	11.5306	10.5465	1.7251	3.18465	0.702566		73.3987	31.5271
1632	SPMSV2-1	Lučić et al. (2020)	Savinja	Europe	15.1921	46.0913	SPM	11.1581	12.7022	2.17316	2.75054	0.717394		70.3057	34.3065
1633	SPMSV2-2	Lučić et al. (2020)	Savinja	Europe	15.1921	46.0913	SPM	15.9689	12.2769	2.48083	3.83353	0.877202		74.1344	41.7467
1634	SPMSV3	Lučić et al. (2020)	Savinja	Europe	15.1921	46.0913	SPM	19.7643	11.413	2.95105	3.15707	1.02437		75.0664	45.5715
1635	SPMSV4	Lučić et al. (2020)	Savinja	Europe	15.1921	46.0913	SPM	14.298	13.0776	2.13913	3.94896	0.871182		73.3987	39.0936
1636	SPMZG1-1	Lučić et al. (2020)	Sava (Zagreb)	Europe	15.9561	45.7856	SPM	12.0177	16.4973	2.03099	3.10744	0.517408		75.4949	31.7782
1637	SPMZG1-2	Lučić et al. (2020)	Sava (Zagreb)	Europe	15.9561	45.7856	SPM	12.4336	15.437	1.88778	3.23656	0.481834		77.4082	30.508
1638	SPMZG1-3	Lučić et al. (2020)	Sava (Zagreb)	Europe	15.9561	45.7856	SPM	12.2681	12.9836	1.85892	3.26803	0.477802		77.3896	30.3031
1639	SPMZG1-4	Lučić et al. (2020)	Sava (Zagreb)	Europe	15.9561	45.7856	SPM	12.087	16.8799	1.75178	3.4307	0.480632		77.6569	29.8743
1640	SPMZG1-5	Lučić et al. (2020)	Sava (Zagreb)	Europe	15.9561	45.7856	SPM	16.9635	11.1206	2.34951	2.92576	0.526745		79.8663	34.0902
1641	SPMZG2-1	Lučić et al. (2020)	Sava (Zagreb)	Europe	15.9561	45.7856	SPM	15.1261	12.4757	2.16938	2.94529	0.589247		77.9169	33.3344
1642	SPMZG2-2	Lučić et al. (2020)	Sava (Zagreb)	Europe	15.9561	45.7856	SPM	13.6369	14.4821	2.05093	2.70538	0.484855		78.1384	30.4641
1643	SPMZG2-3	Lučić et al. (2020)	Sava (Zagreb)	Europe	15.9561	45.7856	SPM	15.9828	13.9286	2.15627	3.2159	0.497951		80.0933	32.917
1644	SPMZG2-4	Lučić et al. (2020)	Sava (Zagreb)	Europe	15.9561	45.7856	SPM	12.548	9.68238	2.0864	3.59415	0.699562		73.3452	35.6898
1645	SPMZG3-1	Lučić et al. (2020)	Sava (Zagreb)	Europe	15.9561	45.7856	SPM	8.05447	16.957	1.55842	2.02883	0.444409		71.8918	23.95
1646	SPMZG3-2	Lučić et al. (2020)	Sava (Zagreb)	Europe	15.9561	45.7856	SPM	6.36251	10.9884	1.24858	1.76368	0.386196		70.8148	19.9168
1647	SPMZG3-3	Lučić et al. (2020)	Sava (Zagreb)	Europe	15.9561	45.7856	SPM	13.6877	5.96694	2.04311	2.40242	0.725833		74.8476	32.3396
1648	SPMZG3-4	Lučić et al. (2020)	Sava (Zagreb)	Europe	15.9561	45.7856	SPM	10.6126	9.1009	1.42157	2.10207	0.366797		79.4462	22.0952
1649	SPMZG4-1	Lučić et al. (2020)	Sava (Zagreb)	Europe	15.9561	45.7856	SPM	7.20671	9.14667	1.36483	1.81373	0.43125		71.3325	21.5612
1650	SPMZG4-2	Lučić et al. (2020)	Sava (Zagreb)	Europe	15.9561	45.7856	SPM	6.33077	6.92846	1.32266	1.43752	0.244883		73.8867	18.0182
1651	SPMZG4-3	Lučić et al. (2020)	Sava (Zagreb)	Europe	15.9561	45.7856	SPM	7.8962	8.19708	1.76251	1.82423	0.310468		72.9404	23.5757
1652	SPMZG4-4	Lučić et al. (2020)	Sava (Zagreb)	Europe	15.9561	45.7856	SPM	4.73898	6.86053	0.904062	1.38055	0.278225		71.4454	14.6903
1653	SPMZG4-5	Lučić et al. (2020)	Sava (Zagreb)	Europe	15.9561	45.7856	SPM	10.7645	13.2327	1.67852	3.90834	0.698794		72.339	33.0831
1654	SPMZG5-1	Lučić et al. (2020)	Sava (Zagreb)	Europe	15.9561	45.7856	SPM	15.1948	21.5249	2.40802	3.93675	0.555137		77.4142	37.7013
1655	SPMZG5-2	Lučić et al. (2020)	Sava (Zagreb)	Europe	15.9561	45.7856	SPM	3.97028	12.1253	0.674824	1.55612	0.136146		77.1123	11.59
1656	SPMZG5-3	Lučić et al. (2020)	Sava (Zagreb)	Europe	15.9561	45.7856	SPM	3.77636	11.2457	0.669765	1.46106	0.151378		75.536	11.4606
1657	SPMZG5-4	Lučić et al. (2020)	Sava (Zagreb)	Europe	15.9561	45.7856	SPM	7.39646	13.1685	1.3529	2.64352	0.299234		75.1255	22.2261
1658	SPMZG5-5	Lučić et al. (2020)	Sava (Zagreb)	Europe	15.9561	45.7856	SPM	3.6674	11.778	1.33989	1.45317	0.14693		65.4751	17.0788
1659	TMBZG4	Lučić et al. (2020)	Sava (Zagreb)	Europe	15.9561	45.7856	SPM	9.00924	15.1004	1.57804	4.56132	0.939945		65.2369	36.8089
1660	TMBZG5	Lučić et al. (2020)	Sava (Zagreb)	Europe	15.9561	45.7856	SPM	10.3536	13.8614	1.62876	3.91392	0.635571		72.8725	31.9472
1661	TMKR1	Lučić et al. (2020)	Krapina	Europe	15.8268	45.8398	SPM	14.0378	6.80812	2.00537	2.271	0.885423		73.4126	33.496
1662	TMKR2	Lučić et al. (2020)	Krapina	Europe	15.8268	45.8398	SPM	10.467	15.5708	1.54563	2.1504	0.934889		68.7892	29.829
1663	TMKR3	Lučić et al. (2020)	Krapina	Europe	15.8268	45.8398	SPM	13.1244	3.81975	2.099	1.85172	0.820204		72.53	32.3837
1664	TMLJ1	Lučić et al. (2020)	Ljubljanica	Europe	14.636	46.0731	SPM	10.4936	10.3363	1.47288	3.69055	0.57316		75.0951	29.2883
1665	TMLJ2	Lučić et al. (2020)	Ljubljanica	Europe	14.636	46.0731	SPM	13.1869	10.4679	1.94063	4.17427	0.712406		74.7916	36.1991
1666	TMLJ3	Lučić et al. (2020)	Ljubljanica	Europe	14.636	46.0731	SPM	9.97325	8.93095	1.6402	3.10799	0.650803		71.8017	29.9981
1667	TMLJ4	Lučić et al. (2020)	Ljubljanica	Europe	14.636	46.0731	SPM	9.76012	9.50337	1.59985	2.64565	0.461278		75.0225	26.1967
1668	TMSV1	Lučić et al. (2020)	Savinja	Europe	15.1921	46.0913	SPM	13.3555	8.52809	2.23633	3.06358	0.881458		71.5099	37.5967
1669	TMSV2	Lučić et al. (2020)	Savinja	Europe	15.1921	46.0913	SPM	13.4685	11.1923	2.41092	4.39147	1.08259		68.5763	45.0581
1670	TMSV3	Lučić et al. (2020)	Savinja	Europe	15.1921	46.0913	SPM	10.9821	10.5988	1.89683	2.57124	0.694442		71.6838	31.2009
1671	TMSV4	Lučić et al. (2020)	Savinja	Europe	15.1921	46.0913	SPM	11.1889	9.38291	1.84721	2.3992	0.759349		71.3267	31.0532
1672	TMZG1	Lučić et al. (2020)	Sava (Zagreb)	Europe	15.9561	45.7856	SPM	11.1453	15.8362	1.64815	4.19749	0.584618		75.038	32.3064
1673	TMZG2	Lučić et al. (2020)	Sava (Zagreb)	Europe	15.9561	45.7856	SPM	12.5138	11.8517	1.9893	4.08522	0.709575		73.6029	36.3343
1674	TMZG3	Lučić et al. (2020)	Sava (Zagreb)	Europe	15.9561	45.7856	SPM	10.7901	13.0042	1.60804	2.91546	0.622226		74.0163	28.8649
1675	TMZG4	Lučić et al. (2020)	Sava (Zagreb)	Europe	15.9561	45.7856	SPM	11.199	14.6003	1.79005	4.31125	0.780075		71.3162	36.0777
1676	TMZG5	Lučić et al. (2020)	Sava (Zagreb)	Europe	15.9561	45.7856	SPM	7.52411	20.882	1.09945	2.43687	0.361123		75.9827	20.2171
1677	Rhône_SPM_average	Ollivier et al. (2011)	Rhône	Europe	4.6086	43.6768	SPM	11.7259	18.0571	2.12884	1.59205	0.533028		74.2894	28.6117
1678	BP37	Roy et al. (1999)	Seine	Europe	2.33703	48.8585	SPM	10.9734	17.4328	1.36001	0.95999	0.20004		83.7425	16.5022
1679	BP41	Roy et al. (1999)	Seine	Europe	2.33703	48.8585	SPM	9.11278	21.4433	1.24003	1.02997	0.109995		84.2452	14.6384
1680	BP42	Roy et al. (1999)	Seine	Europe	2.33703	48.8585	SPM	11.5837	13.1721	1.46999	1.02997	0.260025		82.5611	18.3205
1681	N19W10F1	Salminen et al. (2005)	Europe rivers	Europe	-15.4529	27.8264	Bedload (mud)	12.3	7.42	3.14	4.1	1.3	0.46	61.5732	52.9521
1682	N24E14F1	Salminen et al. (2005)	Europe rivers	Europe	23.8248	35.5315	Bedload (mud)	10.2	2.16	1.11	0.9	0.9	0.07	71.0171	22.2802
1683	N24E15F2	Salminen et al. (2005)	Europe rivers	Europe	24.6465	35.4123	Bedload (mud)	9.7	8.26	1.58	3.6	0.8	0.13	69.0762	32.5626
1684	N24E15F4	Salminen et al. (2005)	Europe rivers	Europe	25.333	34.9883	Bedload (mud)	9.7	7.04	1.47	3.6	1	0.08	66.5229	33.9333
1685	N24E15F5	Salminen et al. (2005)	Europe rivers	Europe	25.1982	35.3242	Bedload (mud)	4.7	18.83	0.82	1.2	0.7	0.09	59.5632	18.3394
1686	N24E16F3	Salminen et al. (2005)	Europe rivers	Europe	26.1112	35.2031	Bedload (mud)	10.2	11.37	1.43	2	0.6	0.17	74.3329	24.573
1687	N25E08F1	Salminen et al. (2005)	Europe rivers	Europe	13.65	37.47	Bedload (mud)	8.3	11.59	1.37	1.3	0.4	0.13	74.7811	19.8288
1688	N25E13F1	Salminen et al. (2005)	Europe rivers	Europe	22.6957	36.8073	Bedload (mud)	11.1	6.6	1.65	1.8	0.8	0.11	71.5287	28.195
1689	N25E13F2	Salminen et al. (2005)	Europe rivers	Europe	21.6841	37.3783	Bedload (mud)	7.3	16.56	1.53	1.9	0.4	0.09	71.0652	22.8417
1690	N25E13F4	Salminen et al. (2005)	Europe rivers	Europe	22.0213	37.0406	Bedload (mud)	13	3.97	2.11	2.6	0.6	0.12	75.3268	32.0022
1691	N25W02F1	Salminen et al. (2005)	Europe rivers	Europe	-2.98702	36.7613	Bedload (mud)	10.7	5	1.65	2.3	0.9	0.11	69.268	30.7258
1692	N25W02F2	Salminen et al. (2005)	Europe rivers	Europe	-2.43462	36.8954	Bedload (mud)	9.8	2.56	1.39	1.6	0.7	0.08	72.0177	24.283
1693	N25W02F3	Salminen et al. (2005)	Europe rivers	Europe	-1.89	37.3111	Bedload (mud)	13.2	8.49	2.22	2.8	1	0.13	69.8661	38.0976
1694	N25W03F1	Salminen et al. (2005)	Europe rivers	Europe	-3.79896	37.2324	Bedload (mud)	5.4	33.08	1.28	2.3	0.2	0.11	72.5456	19.5163
1695	N25W03F2	Salminen et al. (2005)	Europe rivers	Europe	-5.05991	37.5017	Bedload (mud)	9	12.1	2.03	2.4	0.2	0.14	75.9145	26.1616
1696	N25W03F3	Salminen et al. (2005)	Europe rivers	Europe	-4.61523	36.7311	Bedload (mud)	10.8	6.37	1.8	4.7	0.7	0.1	71.7533	36.3111
1697	N25W03F4	Salminen et al. (2005)	Europe rivers	Europe	-4.12312	36.786	Bedload (mud)	14.7	3.39	2.54	3.1	0.7	0.17	74.4206	38.185
1698	N25W04F1	Salminen et al. (2005)	Europe rivers	Europe	-6.80051	37.3056	Bedload (mud)	6.8	3.77	1.56	1.4	0.8	0.09	61.1466	26.3279
1699	N25W04F2	Salminen et al. (2005)	Europe rivers	Europe	-6.45	37.11	Bedload (mud)	3.6	0.32	0.94	0.2	0.5	0.025	60.3819	13.8758
1700	N25W04F3	Salminen et al. (2005)	Europe rivers	Europe	-5.82678	37.3243	Bedload (mud)	5.4	8.88	0.96	1.7	0.3	0.12	72.7152	16.297
1701	N25W04F4	Salminen et al. (2005)	Europe rivers	Europe	-5.95063	36.6088	Bedload (mud)	6.3	13.52	1.43	1.8	0.2	0.11	74.0657	19.4119
1702	N25W04F5	Salminen et al. (2005)	Europe rivers	Europe	-5.95651	36.2646	Bedload (mud)	8.9	10.58	1.25	1.5	0.2	0.14	81.5682	17.0561
1703	N26E08F1	Salminen et al. (2005)	Europe rivers	Europe	13.68	37.98	Bedload (mud)	11.9	10.57	1.4	1.6	0.4	0.11	80.7791	20.9106
1704	N26E09F1	Salminen et al. (2005)	Europe rivers	Europe	15.23	37.86	Bedload (mud)	14.3	5.52	2.91	2.2	2	0.17	59.508	53.828
1705	N26E09F2	Salminen et al. (2005)	Europe rivers	Europe	15.91	38.38	Bedload (mud)	10.5	11.21	2.36	2	1.1	0.14	62.9729	38.2336
1706	N26E10F1	Salminen et al. (2005)	Europe rivers	Europe	16.25	38.9	Bedload (mud)	13.3	0.95	2.8	1.3	2.2	0.07	61.8321	49.8321
1707	N26E12F1	Salminen et al. (2005)	Europe rivers	Europe	21.1695	38.3676	Bedload (mud)	9.9	9.8	1.85	3	1.1	0.11	63.7813	36.659
1708	N26E12F3	Salminen et al. (2005)	Europe rivers	Europe	21.2338	37.8104	Bedload (mud)	5	10.06	0.98	1	0.7	0.07	59.7803	19.1469
1709	N26E12F4	Salminen et al. (2005)	Europe rivers	Europe	20.6369	38.2409	Bedload (mud)	11.7	11.48	1.93	2.6	0.5	0.23	75.8054	29.321
1710	N26E13F1	Salminen et al. (2005)	Europe rivers	Europe	22.4965	38.8138	Bedload (mud)	7.9	7.65	1.27	8.1	0.9	0.08	64.564	43.4877
1711	N26E13F2	Salminen et al. (2005)	Europe rivers	Europe	21.5346	38.34	Bedload (mud)	8.1	9	1.49	2.3	1.1	0.1	60.7556	31.6718
1712	N26E13F3	Salminen et al. (2005)	Europe rivers	Europe	22.1043	38.2276	Bedload (mud)	5.9	18.63	1.32	1.4	0.4	0.08	68.2481	19.6798
1713	N26E13F4	Salminen et al. (2005)	Europe rivers	Europe	21.4542	37.6151	Bedload (mud)	10.4	13.09	2.11	2.5	0.5	0.11	72.5796	30.5741
1714	N26E13F5	Salminen et al. (2005)	Europe rivers	Europe	22.7478	37.5881	Bedload (mud)	11.6	8.95	1.96	2.9	1	0.11	68.1878	36.1651
1715	N26E13F6	Salminen et al. (2005)	Europe rivers	Europe	22.7634	37.993	Bedload (mud)	4.2	31.21	0.93	1.8	0.3	0.07	67.8102	16.3179
1716	N26E13F7	Salminen et al. (2005)	Europe rivers	Europe	22.9366	38.4898	Bedload (mud)	8.2	4.92	1.08	3.3	1.3	0.06	60.0893	33.2514
1717	N26E14F1	Salminen et al. (2005)	Europe rivers	Europe	24.1291	38.5757	Bedload (mud)	12.5	4.86	2.05	3	1.4	0.11	64.6819	41.8149
1718	N26E14F2	Salminen et al. (2005)	Europe rivers	Europe	23.4681	38.8305	Bedload (mud)	5.3	9.1	0.95	17.2	0.4	0.06	69.3316	60.0942
1719	N26E14F3	Salminen et al. (2005)	Europe rivers	Europe	23.5469	38.0564	Bedload (mud)	13.2	7.2	2.15	2.9	0.8	0.1	72.6894	35.4738
1720	N26E14F4	Salminen et al. (2005)	Europe rivers	Europe	24.0002	37.6647	Bedload (mud)	9.7	6.26	1.74	4.2	1.1	0.1	63.8044	39.0329
1721	N26E14F5	Salminen et al. (2005)	Europe rivers	Europe	23.7554	38.3207	Bedload (mud)	7.9	10.7	1.15	5.4	0.5	0.08	73.2163	30.4155
1722	N26W01F1	Salminen et al. (2005)	Europe rivers	Europe	-1.44139	38.2753	Bedload (mud)	4.2	32.03	1.59	3.2	0.4	0.12	58.0335	26.9351
1723	N26W01F2	Salminen et al. (2005)	Europe rivers	Europe	-0.794235	38.4152	Bedload (mud)	4.1	31.63	1.8	2.1	0.1	0.1	64.289	22.2288
1724	N26W01F3	Salminen et al. (2005)	Europe rivers	Europe	-0.476597	38.4676	Bedload (mud)	6.5	36.27	1.75	2	1	0.18	55.6291	31.9005
1725	N26W01F4	Salminen et al. (2005)	Europe rivers	Europe	-0.662673	38.0928	Bedload (mud)	6.4	25.28	1.94	3.7	0.4	0.16	65.1993	31.286
1726	N26W01F5	Salminen et al. (2005)	Europe rivers	Europe	-1.54175	37.7042	Bedload (mud)	7.6	23.29	1.82	2.4	0.4	0.12	69.8134	26.683
1727	N26W02F1	Salminen et al. (2005)	Europe rivers	Europe	-3.48008	38.7714	Bedload (mud)	15.3	5.2	3.59	2	0.3	0.35	75.8436	39.4603
1728	N26W02F2	Salminen et al. (2005)	Europe rivers	Europe	-1.92687	38.5178	Bedload (mud)	4.6	22.03	1.77	7.8	0.1	0.07	67.2026	37.6875
1729	N26W02F3	Salminen et al. (2005)	Europe rivers	Europe	-1.93352	38.3963	Bedload (mud)	6	22.36	1.92	4.3	0.2	0.07	68.6784	30.4653
1730	N26W02F4	Salminen et al. (2005)	Europe rivers	Europe	-2.66137	37.6864	Bedload (mud)	4.4	37.41	1.3	3.1	0.1	0.11	71.7054	20.7391
1731	N26W02F5	Salminen et al. (2005)	Europe rivers	Europe	-3.08851	37.5549	Bedload (mud)	8.6	15.63	1.58	2.3	0.5	0.11	71.934	25.5215
1732	N26W03F1	Salminen et al. (2005)	Europe rivers	Europe	-4.87376	38.7249	Bedload (mud)	11.9	0.22	1.67	1.1	0.9	0.12	77.7727	25.671
1733	N26W03F2	Salminen et al. (2005)	Europe rivers	Europe	-4.89891	38.6977	Bedload (mud)	15	0.6	3.37	1.2	1.9	0.09	66.2279	50.6728
1734	N26W03F3	Salminen et al. (2005)	Europe rivers	Europe	-3.93255	38.4553	Bedload (mud)	14.5	1.4	2.2	1.1	0.5	0.26	78.2662	27.479
1735	N26W03F4	Salminen et al. (2005)	Europe rivers	Europe	-5.05143	37.812	Bedload (mud)	12.6	3.9	1.92	3.2	1.6	0.1	63.1811	43.5671
1736	N26W03F5	Salminen et al. (2005)	Europe rivers	Europe	-3.78219	37.9707	Bedload (mud)	6.6	24.67	1.62	2.4	0.2	0.11	73.2387	22.6796
1737	N26W04F1	Salminen et al. (2005)	Europe rivers	Europe	-6.66476	38.8409	Bedload (mud)	11.2	1.24	1.89	1.4	1.5	0.1	63.1744	36.5637
1738	N26W04F2	Salminen et al. (2005)	Europe rivers	Europe	-5.89687	38.9244	Bedload (mud)	14.4	0.96	2.9	1.1	2	0.09	64.4025	48.2445
1739	N26W04F3	Salminen et al. (2005)	Europe rivers	Europe	-6.84274	37.5964	Bedload (mud)	12.9	1.09	2.35	1.8	1.7	0.06	64.2472	43.1691
1740	N26W04F4	Salminen et al. (2005)	Europe rivers	Europe	-5.87937	37.716	Bedload (mud)	16.6	1.21	2.08	2	2.2	0.13	68.1457	46.1081
1741	N26W05F1	Salminen et al. (2005)	Europe rivers	Europe	-8.38006	37.9905	Bedload (mud)	14	0.32	1.71	1.4	0.6	0.1	81.4879	24.3937
1742	N26W05F2	Salminen et al. (2005)	Europe rivers	Europe	-8.69658	37.6263	Bedload (mud)	21.6	0.08	3.26	1	1.7	0.13	77.3486	46.1168
1743	N26W05F3	Salminen et al. (2005)	Europe rivers	Europe	-7.49753	38.226	Bedload (mud)	15.5	2.02	2.05	1.4	2.1	0.07	62.9352	45.4712
1744	N26W05F4	Salminen et al. (2005)	Europe rivers	Europe	-8.43124	38.3962	Bedload (mud)	13.5	0.93	2.34	0.9	2.5	0.1	62.5079	47.437
1745	N26W05F5	Salminen et al. (2005)	Europe rivers	Europe	-8.05809	38.9393	Bedload (mud)	13.5	1.03	2.63	1.1	2.1	0.1	62.9812	47.0182
1746	N27E05F1	Salminen et al. (2005)	Europe rivers	Europe	8.42	39.4	Bedload (mud)	6.6	3.12	2.02	0.7	1.2	0.025	51.8263	32.9147
1747	N27E06F1	Salminen et al. (2005)	Europe rivers	Europe	9.55	39.43	Bedload (mud)	12.4	0.53	2.63	1.5	1	0.12	70.5816	36.6386
1748	N27E09F1	Salminen et al. (2005)	Europe rivers	Europe	15.6	40.34	Bedload (mud)	6.4	20.93	1.2	12	0.3	0.07	73.6816	46.7299
1749	N27E10F1	Salminen et al. (2005)	Europe rivers	Europe	17.18	40.55	Bedload (mud)	2.7	54.37	0.68	1	0.05	0.16	74.9878	9.10814
1750	N27E10F2	Salminen et al. (2005)	Europe rivers	Europe	16.76	39.6	Bedload (mud)	13.4	1.2	2.78	1.8	1.9	0.1	62.3911	48.811
1751	N27E12F1	Salminen et al. (2005)	Europe rivers	Europe	21.7224	39.9641	Bedload (mud)	10.4	4.48	1.68	7.2	0.9	0.06	68.5124	44.4887
1752	N27E12F2	Salminen et al. (2005)	Europe rivers	Europe	20.5904	40.0599	Bedload (mud)	7.6	7.35	1.27	12.9	0.9	0.08	63.6733	56.7201
1753	N27E12F3	Salminen et al. (2005)	Europe rivers	Europe	21.0238	39.0306	Bedload (mud)	9	8.01	1.65	4.5	1.4	0.1	58.4705	42.5529
1754	N27E12F4	Salminen et al. (2005)	Europe rivers	Europe	21.4349	39.1016	Bedload (mud)	7.1	13.58	1.44	2.3	0.8	0.09	62.8824	27.7898
1755	N27E12F5	Salminen et al. (2005)	Europe rivers	Europe	20.1632	39.5381	Bedload (mud)	7.4	10.59	1.46	4.4	1.4	0.12	54.465	40.6636
1756	N27E13F1	Salminen et al. (2005)	Europe rivers	Europe	22.646	39.9169	Bedload (mud)	11.6	5.7	2.12	4.4	1.6	0.14	60.5454	48.5738
1757	N27E13F2	Salminen et al. (2005)	Europe rivers	Europe	22.5663	40.2146	Bedload (mud)	12	4.08	2.07	3	2.5	0.11	53.4135	54.6617
1758	N27E13F3	Salminen et al. (2005)	Europe rivers	Europe	22.078	39.5625	Bedload (mud)	15.5	2.5	2.46	5	1	0.13	72.2507	46.2007
1759	N27E13F4	Salminen et al. (2005)	Europe rivers	Europe	22.5394	39.6618	Bedload (mud)	8.4	6.18	1.74	5.1	1.2	0.13	59.023	42.6664
1760	N27E13F5	Salminen et al. (2005)	Europe rivers	Europe	22.2685	40.4932	Bedload (mud)	8.7	7.43	1.82	5.2	1.6	0.17	54.5987	48.2313
1761	N27W01F1	Salminen et al. (2005)	Europe rivers	Europe	-1.26844	40.0586	Bedload (mud)	6.4	12.66	2.26	1.1	0.1	0.08	69.7519	23.3788
1762	N27W01F2	Salminen et al. (2005)	Europe rivers	Europe	-0.327686	40.0143	Bedload (mud)	5.5	16.3	2.1	2	0.2	0.08	65.2338	25.6534
1763	N27W01F3	Salminen et al. (2005)	Europe rivers	Europe	-1.72344	39.756	Bedload (mud)	6.9	24.86	2.5	3.3	0.05	0.15	70.6196	30.9057
1764	N27W01F4	Salminen et al. (2005)	Europe rivers	Europe	-0.566566	39.2915	Bedload (mud)	5	23.15	2	2.1	0.05	0.06	68.2181	23.3512
1765	N27W01F5	Salminen et al. (2005)	Europe rivers	Europe	-0.51498	39.0676	Bedload (mud)	4.9	26.04	1.67	2.6	0.1	0.09	69.6346	22.5031
1766	N27W02F1	Salminen et al. (2005)	Europe rivers	Europe	-3.09621	39.3102	Bedload (mud)	4.4	17.83	1.36	1.2	0.1	0.13	70.9544	16.0109
1767	N27W02F2	Salminen et al. (2005)	Europe rivers	Europe	-3.08858	39.3278	Bedload (mud)	4.5	31.77	1.29	1.5	0.2	0.28	68.656	17.3958
1768	N27W02F3	Salminen et al. (2005)	Europe rivers	Europe	-1.54737	39.2389	Bedload (mud)	6.4	15.01	2.09	2	0.05	0.07	72.506	23.8398
1769	N27W02F4	Salminen et al. (2005)	Europe rivers	Europe	-3.37578	40.2298	Bedload (mud)	9.6	22.3	2.65	3.1	0.1	0.17	75.0144	32.2045
1770	N27W02F5	Salminen et al. (2005)	Europe rivers	Europe	-2.24614	40.3023	Bedload (mud)	4.3	15.31	1.33	1.9	0.05	0.06	72.8297	17.1096
1771	N27W03F1	Salminen et al. (2005)	Europe rivers	Europe	-4.24602	40.2744	Bedload (mud)	13.8	0.55	4.83	0.8	2	0.1	59.7944	62.7308
1772	N27W03F2	Salminen et al. (2005)	Europe rivers	Europe	-3.95979	40.1353	Bedload (mud)	12.7	0.38	4.94	0.5	1.9	0.07	58.5351	61.5836
1773	N27W03F5	Salminen et al. (2005)	Europe rivers	Europe	-4.23719	39.0512	Bedload (mud)	6.1	0.09	0.72	0.2	0.2	0.025	83.4225	8.65554
1774	N27W04F1	Salminen et al. (2005)	Europe rivers	Europe	-6.22638	40.0121	Bedload (mud)	11.6	0.24	4.61	0.6	1.1	0.18	63.0259	50.9553
1775	N27W04F2	Salminen et al. (2005)	Europe rivers	Europe	-6.64527	40.3217	Bedload (mud)	14	0.17	3.33	1.2	0.8	0.11	73.8148	39.0291
1776	N27W04F3	Salminen et al. (2005)	Europe rivers	Europe	-6.39981	38.9563	Bedload (mud)	13.9	0.91	2.5	1.1	2.2	0.11	64.3024	46.4968
1777	N27W04F4	Salminen et al. (2005)	Europe rivers	Europe	-6.89944	39.0557	Bedload (mud)	11.5	0.29	2.46	0.7	1.3	0.11	69.4218	35.1774
1778	N27W04F5	Salminen et al. (2005)	Europe rivers	Europe	-5.80688	39.0449	Bedload (mud)	11.2	0.2	1.42	1.1	1.1	0.07	75.9695	25.5085
1779	N27W05F1	Salminen et al. (2005)	Europe rivers	Europe	-7.99337	39.0073	Bedload (mud)	14	0.8	3	1.4	1.7	0.11	65.928	46.6803
1780	N27W05F2	Salminen et al. (2005)	Europe rivers	Europe	-8.65789	39.1025	Bedload (mud)	18.8	0.21	3.25	1.9	0.5	0.09	80.6629	37.6825
1781	N27W05F3	Salminen et al. (2005)	Europe rivers	Europe	-8.63249	40.0781	Bedload (mud)	7.5	2.23	2.26	0.5	0.2	0.08	70.7253	22.8772
1782	N27W05F4	Salminen et al. (2005)	Europe rivers	Europe	-8.22604	40.329	Bedload (mud)	17.1	0.18	3.15	0.7	0.5	0.14	80.1601	33.2921
1783	N27W05F5	Salminen et al. (2005)	Europe rivers	Europe	-7.845	40.004	Bedload (mud)	17.3	0.16	3.79	1.1	0.9	0.16	75.6016	43.518
1784	N28E01F1	Salminen et al. (2005)	Europe rivers	Europe	1.29068	42.027	Bedload (mud)	10.3	12.8	2.2	1.7	0.7	0.11	68.7374	31.4379
1785	N28E01F2	Salminen et al. (2005)	Europe rivers	Europe	0.165394	41.6728	Bedload (mud)	7.7	22.94	1.78	1.9	0.4	0.07	70.3655	24.9649
1786	N28E01F3	Salminen et al. (2005)	Europe rivers	Europe	0.27073	41.2168	Bedload (mud)	3	34.97	1.15	3.8	0.1	0.08	65.5902	21.3949
1787	N28E01F4	Salminen et al. (2005)	Europe rivers	Europe	0.660202	41.1336	Bedload (mud)	5.2	20.06	1.46	1.4	0.3	0.11	66.946	19.7164
1788	N28E01F5	Salminen et al. (2005)	Europe rivers	Europe	1.23825	41.1448	Bedload (mud)	6.6	16.45	2.07	3.6	0.6	0.06	61.0273	34.4193
1789	N28E02F1	Salminen et al. (2005)	Europe rivers	Europe	1.97328	41.4656	Bedload (mud)	8.7	13.69	2.3	2.8	0.5	0.14	67.7846	33.0148
1790	N28E02F2	Salminen et al. (2005)	Europe rivers	Europe	2.75332	41.6886	Bedload (mud)	14.8	0.78	4.19	1.3	2.4	0.11	60.5599	62.9139
1791	N28E05F1FR	Salminen et al. (2005)	Europe rivers	Europe	8.83	41.73	Bedload (mud)	14.9	2.4	2.86	1.3	3	0.08	54.9746	61.3777
1792	N28E05F1IT	Salminen et al. (2005)	Europe rivers	Europe	8.5	40.56	Bedload (mud)	15.3	1.06	3.67	1.4	2	0.14	63.341	55.6981
1793	N28E06F1	Salminen et al. (2005)	Europe rivers	Europe	9.44	40.38	Bedload (mud)	15	0.84	3.24	1.6	2.8	0.11	61.5323	59.5134
1794	N28E08F1	Salminen et al. (2005)	Europe rivers	Europe	14.1	41.42	Bedload (mud)	6.2	30.88	1	1.7	0.5	0.09	69.4478	18.9416
1795	N28E08F2	Salminen et al. (2005)	Europe rivers	Europe	13.9	41.78	Bedload (mud)	4.5	27.24	0.84	8.9	0.5	0.12	63.7902	37.4314
1796	N28E08F3	Salminen et al. (2005)	Europe rivers	Europe	13.84	41.28	Bedload (mud)	10.6	13.1	1.9	1.8	0.9	0.1	67.871	31.4706
1797	N28E08F4	Salminen et al. (2005)	Europe rivers	Europe	14.41	41.14	Bedload (mud)	11.7	12	2.07	1.7	0.8	0.11	70.5973	31.4863
1798	N28E08F5	Salminen et al. (2005)	Europe rivers	Europe	13.52	41.59	Bedload (mud)	11.5	14.95	1.83	1.9	0.5	0.09	76.028	26.542
1799	N28E09F1	Salminen et al. (2005)	Europe rivers	Europe	15.77	41.39	Bedload (mud)	9.6	19.49	1.56	1.2	0.6	0.12	72.3831	23.4717
1800	N28E09F2	Salminen et al. (2005)	Europe rivers	Europe	14.48	41.98	Bedload (mud)	10.9	11.99	1.89	1.4	0.8	0.08	69.9704	29.1306
1801	N28E09F3	Salminen et al. (2005)	Europe rivers	Europe	15.1	40.59	Bedload (mud)	9	16.09	1.43	2.2	0.7	0.09	70.0331	26.2768
1802	N28E09F4	Salminen et al. (2005)	Europe rivers	Europe	16.21	40.73	Bedload (mud)	9.9	12.07	1.91	1.2	0.8	0.07	67.8097	28.7491
1803	N28E09F5	Salminen et al. (2005)	Europe rivers	Europe	16.42	40.65	Bedload (mud)	6.1	10.6	2.37	0.1	1.2	0.025	48.3601	34.2331
1804	N28E10F1	Salminen et al. (2005)	Europe rivers	Europe	17.81	40.59	Bedload (mud)	12.9	1.72	2.48	1	0.8	0.06	70.8142	33.0387
1805	N28E11F1	Salminen et al. (2005)	Europe rivers	Europe	20.07	41.79	Bedload (mud)	10.3	2.32	1.5	10.4	0.6	0.17	74.1123	48.3243
1806	N28E11F5	Salminen et al. (2005)	Europe rivers	Europe	19.72	40.78	Bedload (mud)	8.2	10.1	1.23	6.5	1.2	0.03	60.8322	42.1945
1807	N28E12F4	Salminen et al. (2005)	Europe rivers	Europe	22.1768	40.7701	Bedload (mud)	12.8	6.12	3.07	5.5	1.5	0.16	60.7831	58.522
1808	N28E13F3	Salminen et al. (2005)	Europe rivers	Europe	22.7101	40.5902	Bedload (mud)	15.3	5.37	2.87	4.2	1	0.33	70.517	47.4774
1809	N28E13F4	Salminen et al. (2005)	Europe rivers	Europe	23.8405	40.804	Bedload (mud)	14.9	4.94	2.63	2.7	1.9	0.17	62.0878	51.676
1810	N28E13F5	Salminen et al. (2005)	Europe rivers	Europe	22.8569	40.8092	Bedload (mud)	17.9	2.1	3.18	3.1	1.1	0.14	71.7105	48.2302
1811	N28E14F3	Salminen et al. (2005)	Europe rivers	Europe	24.745	40.9855	Bedload (mud)	14.5	2.06	3.12	1.9	2.1	0.12	58.499	55.937
1812	N28E14F4	Salminen et al. (2005)	Europe rivers	Europe	25.1951	41.0882	Bedload (mud)	14.4	1.63	2.82	2.1	2.8	0.17	58.4996	59.136
1813	N28E14F5	Salminen et al. (2005)	Europe rivers	Europe	25.3549	40.9667	Bedload (mud)	13.4	2.3	2	4	1.9	0.13	61.4218	49.9092
1814	N28E15F2	Salminen et al. (2005)	Europe rivers	Europe	26.487	41.3464	Bedload (mud)	14.5	2.15	2.41	2.6	2.2	0.1	59.5551	52.9892
1815	N28W01F1	Salminen et al. (2005)	Europe rivers	Europe	-1.61166	41.2843	Bedload (mud)	11.5	4.23	2.55	1.5	0.2	0.11	77.0864	28.0969
1816	N28W01F2	Salminen et al. (2005)	Europe rivers	Europe	-3.20252	41.2359	Bedload (mud)	11.5	9.29	2.67	3.1	0.2	0.13	76.421	33.5268
1817	N28W01F3	Salminen et al. (2005)	Europe rivers	Europe	-2.466	41.9004	Bedload (mud)	12.1	14.53	2.36	2.5	0.2	0.16	79.0196	29.24
1818	N28W01F4	Salminen et al. (2005)	Europe rivers	Europe	-1.26455	41.9311	Bedload (mud)	5	19.55	1.14	1.2	0.4	0.06	66.2244	17.5998
1819	N28W01F5	Salminen et al. (2005)	Europe rivers	Europe	-0.0215302	41.7063	Bedload (mud)	10.7	14.99	2.32	1.7	0.6	0.1	70.4622	31.3046
1820	N28W02F1	Salminen et al. (2005)	Europe rivers	Europe	-2.88618	40.9485	Bedload (mud)	7.5	12.68	2.89	1.7	0.2	0.09	66.4519	31.5358
1821	N28W02F2	Salminen et al. (2005)	Europe rivers	Europe	-3.19061	40.9829	Bedload (mud)	11.9	0.62	2.62	1.1	0.4	0.08	74.1335	29.8935
1822	N28W02F3	Salminen et al. (2005)	Europe rivers	Europe	-2.47463	41.8517	Bedload (mud)	11.3	0.26	1.85	0.8	0.8	0.06	75.5968	25.7539
1823	N28W02F4	Salminen et al. (2005)	Europe rivers	Europe	-2.852	41.4641	Bedload (mud)	5.5	20.46	1.94	1.8	0.05	0.09	70.8354	22.0146
1824	N28W02F5	Salminen et al. (2005)	Europe rivers	Europe	-3.47075	41.6848	Bedload (mud)	3.6	11.52	1.01	0.3	0.05	0.025	74.1077	9.98105
1825	N28W03F1	Salminen et al. (2005)	Europe rivers	Europe	-4.70096	41.126	Bedload (mud)	15.9	2.52	4.27	2.8	0.9	0.18	67.7077	54.3555
1826	N28W03F2	Salminen et al. (2005)	Europe rivers	Europe	-4.58694	41.2928	Bedload (mud)	11.8	0.4	4.87	0.6	1.5	0.09	58.8498	57.5608
1827	N28W03F3	Salminen et al. (2005)	Europe rivers	Europe	-4.53958	41.4039	Bedload (mud)	10.6	0.75	4.27	1.2	1.2	0.1	57.8587	52.2113
1828	N28W03F4	Salminen et al. (2005)	Europe rivers	Europe	-3.82084	41.6024	Bedload (mud)	9.8	7.23	2.94	1.2	0.4	0.1	68.5386	32.8869
1829	N28W03F5	Salminen et al. (2005)	Europe rivers	Europe	-5.5935	41.6781	Bedload (mud)	16.2	1.97	2.84	1.4	0.4	0.14	78.6779	32.589
1830	N28W04F1	Salminen et al. (2005)	Europe rivers	Europe	-7.09174	40.825	Bedload (mud)	14.9	0.31	4.44	1	1.7	0.14	65.5485	56.4584
1831	N28W04F2	Salminen et al. (2005)	Europe rivers	Europe	-6.68893	41.4406	Bedload (mud)	15.5	1.22	2.71	3.4	1.1	0.17	70.2861	45.0656
1832	N28W04F3	Salminen et al. (2005)	Europe rivers	Europe	-6.11294	41.6979	Bedload (mud)	11.8	0.14	1.57	0.9	0.5	0.08	82.0298	20.5129
1833	N28W04F4	Salminen et al. (2005)	Europe rivers	Europe	-6.41985	40.8672	Bedload (mud)	8.9	0.08	2.03	0.4	0.3	0.11	76.7842	21.1091
1834	N28W04F5	Salminen et al. (2005)	Europe rivers	Europe	-7.18044	41.498	Bedload (mud)	19	0.88	3.52	2.1	0.9	0.26	75.1928	45.3513
1835	N28W05F1	Salminen et al. (2005)	Europe rivers	Europe	-8.06506	41.2822	Bedload (mud)	16.4	0.33	3.75	0.8	2	0.43	69.0542	52.4928
1836	N28W05F2	Salminen et al. (2005)	Europe rivers	Europe	-8.71629	41.3618	Bedload (mud)	24	0.53	3.75	1.2	0.6	0.63	82.6267	40.6881
1837	N28W05F3	Salminen et al. (2005)	Europe rivers	Europe	-8.44857	41.1089	Bedload (mud)	20	0.34	4.16	1.1	0.9	0.24	76.8428	46.7214
1838	N28W05F4	Salminen et al. (2005)	Europe rivers	Europe	-8.233	41.0467	Bedload (mud)	16	0.2	4.09	1.1	0.9	0.15	73.0182	46.0722
1839	N29E01F1ES	Salminen et al. (2005)	Europe rivers	Europe	0.230734	42.0947	Bedload (mud)	11.7	20.3	2.72	2.5	0.3	0.08	74.8495	33.4499
1840	N29E01F1FR	Salminen et al. (2005)	Europe rivers	Europe	1.63	43.05	Bedload (mud)	12.9	2.14	2.31	2.3	1.4	0.13	64.4781	42.0933
1841	N29E01F2ES	Salminen et al. (2005)	Europe rivers	Europe	0.354817	42.2682	Bedload (mud)	7.8	11.69	2.36	0.8	0.5	0.08	65.0015	28.0108
1842	N29E01F2FR	Salminen et al. (2005)	Europe rivers	Europe	0.54	43.07	Bedload (mud)	17.9	2.53	2.74	1.8	1	0.08	74.1012	39.7571
1843	N29E01F3	Salminen et al. (2005)	Europe rivers	Europe	0.697743	42.146	Bedload (mud)	5.3	30.44	1.09	1.1	0.2	0.06	74.2513	14.5946
1844	N29E02F1ES	Salminen et al. (2005)	Europe rivers	Europe	2.23862	42.0658	Bedload (mud)	13.8	7.82	2.65	1.9	0.8	0.15	71.5	36.9635
1845	N29E02F1FR	Salminen et al. (2005)	Europe rivers	Europe	3.46	43.49	Bedload (mud)	10.5	12.12	2.76	3.8	0.9	0.14	63.8345	44.288
1846	N29E02F2ES	Salminen et al. (2005)	Europe rivers	Europe	3.05824	46.27	Bedload (mud)	12.2	2.97	3.64	1	2	0.09	53.6958	56.7197
1847	N29E02F2FR	Salminen et al. (2005)	Europe rivers	Europe	2.76	43.24	Bedload (mud)	9.4	13	1.71	1.3	0.5	0.07	72.8902	23.8688
1848	N29E02F4	Salminen et al. (2005)	Europe rivers	Europe	2.98	42.59	Bedload (mud)	15.6	1.17	3.54	1.6	1.8	0.09	64.1844	53.7494
1849	N29E04F1	Salminen et al. (2005)	Europe rivers	Europe	6.42	43.42	Bedload (mud)	6.9	25.47	1.34	2.1	0.4	0.07	71.3799	21.7794
1850	N29E05F3	Salminen et al. (2005)	Europe rivers	Europe	8.72	42.08	Bedload (mud)	14.1	0.99	3.93	0.7	3.2	0.04	55.6812	67.1971
1851	N29E05F4	Salminen et al. (2005)	Europe rivers	Europe	9.49	42.12	Bedload (mud)	14.1	3.78	2.57	4.2	1.6	0.06	63.6676	51.8442
1852	N29E05F5	Salminen et al. (2005)	Europe rivers	Europe	9.43	42.52	Bedload (mud)	19.6	0.77	2.87	2	1.2	0.06	75.5672	42.7118
1853	N29E07F1	Salminen et al. (2005)	Europe rivers	Europe	13.356	43.6299	Bedload (mud)	6.1	24.36	1.33	1.1	0.7	0.11	61.9741	22.3951
1854	N29E07F2	Salminen et al. (2005)	Europe rivers	Europe	11.8305	43.4775	Bedload (mud)	11.2	1.74	2.08	1.5	1.9	0.06	57.1507	43.5488
1855	N29E07F3	Salminen et al. (2005)	Europe rivers	Europe	11.7118	42.2451	Bedload (mud)	12.9	11.41	2.34	1.3	0.7	0.15	72.733	31.5242
1856	N29E07F5	Salminen et al. (2005)	Europe rivers	Europe	11.5869	42.3558	Bedload (mud)	14.8	8.27	3.08	1.6	0.6	0.1	73.6021	37.4835
1857	N29W01F1ES	Salminen et al. (2005)	Europe rivers	Europe	-1.68423	43.2374	Bedload (mud)	13.1	0.61	2.25	2.3	0.5	0.12	76.2519	31.2107
1858	N29W01F1FR	Salminen et al. (2005)	Europe rivers	Europe	-0.31	43.25	Bedload (mud)	15	6.83	2.04	2.4	1.1	0.12	72.0203	36.6186
1859	N29W01F2ES	Salminen et al. (2005)	Europe rivers	Europe	-1.29788	42.6536	Bedload (mud)	7.7	22.65	1.69	1.2	0.4	0.09	70.9975	22.2709
1860	N29W01F2FR	Salminen et al. (2005)	Europe rivers	Europe	-1.47	43.44	Bedload (mud)	13.1	0.67	2.14	1	0.5	0.08	76.7807	26.6937
1861	N29W01F3	Salminen et al. (2005)	Europe rivers	Europe	-0.934337	42.6087	Bedload (mud)	10.2	17.91	2.28	1.7	0.5	0.11	71.2633	29.8125
1862	N29W01F4	Salminen et al. (2005)	Europe rivers	Europe	-0.498411	42.4032	Bedload (mud)	8.4	21.37	1.72	1.7	0.3	0.07	74.674	22.7516
1863	N29W01F5	Salminen et al. (2005)	Europe rivers	Europe	-1.81163	42.4744	Bedload (mud)	11.5	19.92	2.5	1.7	0.4	0.14	74.0873	30.5285
1864	N29W02F1	Salminen et al. (2005)	Europe rivers	Europe	-2.04082	43.2715	Bedload (mud)	9.2	6	1.55	1.6	0.5	0.14	73.4653	23.337
1865	N29W02F2	Salminen et al. (2005)	Europe rivers	Europe	-2.91248	43.1756	Bedload (mud)	9.1	7.66	1.55	0.5	0.5	0.16	73.2517	20.3046
1866	N29W02F3	Salminen et al. (2005)	Europe rivers	Europe	-2.87201	42.7278	Bedload (mud)	6.6	22.95	1.37	0.9	0.3	0.7	72.7671	17.5737
1867	N29W02F4	Salminen et al. (2005)	Europe rivers	Europe	-3.81237	42.3367	Bedload (mud)	7.9	4.6	1.73	1.2	0.3	0.12	73.422	21.4581
1868	N29W02F5	Salminen et al. (2005)	Europe rivers	Europe	-2.72317	42.451	Bedload (mud)	9.7	2.94	2.35	1.4	0.5	0.15	69.84	29.5799
1869	N29W03F1	Salminen et al. (2005)	Europe rivers	Europe	-5.24814	42.1982	Bedload (mud)	5.7	1.22	0.77	0.4	0.1	0.07	83.0599	8.79466
1870	N29W03F2	Salminen et al. (2005)	Europe rivers	Europe	-4.49476	42.1276	Bedload (mud)	6.2	0.43	0.78	0.4	0.2	0.05	80.4948	10.032
1871	N29W03F3	Salminen et al. (2005)	Europe rivers	Europe	-4.24719	42.1326	Bedload (mud)	4.9	3.62	0.98	0.8	0.1	0.025	77.9035	11.6809
1872	N29W03F4	Salminen et al. (2005)	Europe rivers	Europe	-5.56103	42.3778	Bedload (mud)	11.2	2.66	1.65	1.1	0.3	0.12	80.1539	20.503
1873	N29W03F5	Salminen et al. (2005)	Europe rivers	Europe	-4.07335	43.2837	Bedload (mud)	13.4	0.16	1.75	0.7	0.5	0.08	82.6333	21.5413
1874	N29W04F1	Salminen et al. (2005)	Europe rivers	Europe	-6.15173	43.3991	Bedload (mud)	9.4	2.07	1.57	2.3	0.4	0.13	75.7115	24.2841
1875	N29W04F2	Salminen et al. (2005)	Europe rivers	Europe	-7.2822	42.4727	Bedload (mud)	15.7	0.21	2.66	1.1	1	0.14	77.4503	34.9084
1876	N29W04F3	Salminen et al. (2005)	Europe rivers	Europe	-5.80855	42.6081	Bedload (mud)	11.6	0.23	1.73	1.1	0.9	0.13	77.0243	26.1725
1877	N29W04F4	Salminen et al. (2005)	Europe rivers	Europe	-5.78729	42.0792	Bedload (mud)	12.4	0.09	1.71	0.8	0.4	0.09	83.171	20.416
1878	N29W04F5	Salminen et al. (2005)	Europe rivers	Europe	-6.73398	43.4779	Bedload (mud)	18	0.09	2.94	1.6	0.8	0.12	80.0053	36.7555
1879	N29W05F1	Salminen et al. (2005)	Europe rivers	Europe	-8.12	42.3697	Bedload (mud)	16.6	0.45	3.64	0.8	2.2	0.15	67.4291	54.0457
1880	N29W05F2	Salminen et al. (2005)	Europe rivers	Europe	-8.13909	42.2521	Bedload (mud)	14.2	0.32	3.78	0.8	1	0.18	70.6902	43.7394
1881	N29W05F3	Salminen et al. (2005)	Europe rivers	Europe	-8.43138	42.7471	Bedload (mud)	15.3	0.49	3.22	3.1	1.4	0.11	70.4542	49.6796
1882	N29W05F4	Salminen et al. (2005)	Europe rivers	Europe	-8.65423	42.9331	Bedload (mud)	15.7	0.82	1.97	1.8	0.9	0.1	76.3449	31.7442
1883	N29W05F5	Salminen et al. (2005)	Europe rivers	Europe	-7.56144	42.9978	Bedload (mud)	14.7	0.43	3.57	1	1.7	0.13	67.3335	49.4089
1884	N30E01F1	Salminen et al. (2005)	Europe rivers	Europe	1.15	44.81	Bedload (mud)	2.7	36.2	0.28	0.2	0.1	0.07	81.0297	4.0818
1885	N30E01F2	Salminen et al. (2005)	Europe rivers	Europe	0.09	44.6	Bedload (mud)	8.9	5.37	2.34	0.3	0.6	0.01	66.3828	27.615
1886	N30E01F3	Salminen et al. (2005)	Europe rivers	Europe	0.3	44.18	Bedload (mud)	4.6	3.82	1.04	0.05	0.1	0.025	75.973	10.1229
1887	N30E01F4	Salminen et al. (2005)	Europe rivers	Europe	1.24	43.73	Bedload (mud)	10.9	3.99	2.21	0.8	0.7	0.03	69.8924	29.0418
1888	N30E01F5	Salminen et al. (2005)	Europe rivers	Europe	0.85	44.04	Bedload (mud)	10	8.16	1.74	0.5	0.5	0.05	73.9175	21.9182
1889	N30E02F1	Salminen et al. (2005)	Europe rivers	Europe	3.6	45.03	Bedload (mud)	13.8	1.55	4.05	1.3	2.1	0.26	57.8994	60.4174
1890	N30E02F2	Salminen et al. (2005)	Europe rivers	Europe	1.82	44.92	Bedload (mud)	14.9	1.48	3.64	0.8	2.2	0.12	59.9282	56.7702
1891	N30E02F3	Salminen et al. (2005)	Europe rivers	Europe	1.99	44.15	Bedload (mud)	13.6	0.17	3.2	0.7	1.2	0.025	70.5129	40.5196
1892	N30E02F4	Salminen et al. (2005)	Europe rivers	Europe	3.11	44.16	Bedload (mud)	11.2	8.36	3.09	2.6	0.8	0.14	65.2036	42.6301
1893	N30E02F5	Salminen et al. (2005)	Europe rivers	Europe	3.26972	44.8986	Bedload (mud)	14.3	0.49	4.84	0.3	2.2	0.08	59.9386	63.1955
1894	N30E03F1	Salminen et al. (2005)	Europe rivers	Europe	5.05	44.7172	Bedload (mud)	2.1	42.86	0.36	0.6	0.1	0.08	74.5022	5.86394
1895	N30E03F2	Salminen et al. (2005)	Europe rivers	Europe	4.92	44.23	Bedload (mud)	2.8	34.6	0.53	0.5	0.3	0.08	64.2088	9.33694
1896	N30E03F3	Salminen et al. (2005)	Europe rivers	Europe	4.56	44.31	Bedload (mud)	9.3	1.98	3.41	0.5	1.2	0.025	54.9014	44.1684
1897	N30E03F4	Salminen et al. (2005)	Europe rivers	Europe	5.16	43.86	Bedload (mud)	3.9	12.06	0.9	0.5	0.1	0.01	74.9534	10.1744
1898	N30E03F5	Salminen et al. (2005)	Europe rivers	Europe	4.55	43.95	Bedload (mud)	10.6	3.88	2.81	0.9	0.7	0.03	66.4791	34.4132
1899	N30E04F2	Salminen et al. (2005)	Europe rivers	Europe	6.54	44.61	Bedload (mud)	8.8	18.37	1.82	1.3	0.8	0.14	65.6606	28.2604
1900	N30E04F3	Salminen et al. (2005)	Europe rivers	Europe	6.07	44.04	Bedload (mud)	4.3	31.66	0.96	0.8	0.2	0.13	71.7001	12.6635
1901	N30E04F4	Salminen et al. (2005)	Europe rivers	Europe	7.16	43.94	Bedload (mud)	11.2	13.77	2.44	1.9	1.2	0.09	62.9586	39.7898
1902	N30E04F5	Salminen et al. (2005)	Europe rivers	Europe	7.17	48.92	Bedload (mud)	9.2	18.89	1.63	1.1	0.5	0.06	72.9607	22.638
1903	N30E05F1	Salminen et al. (2005)	Europe rivers	Europe	8.86684	44.9739	Bedload (mud)	8.2	15.36	1.64	3.2	0.7	0.11	66.784	30.8171
1904	N30E05F2	Salminen et al. (2005)	Europe rivers	Europe	8.63408	44.8838	Bedload (mud)	11.1	6.38	2.08	7.5	1.1	0.14	65.4066	51.0178
1905	N30E05F3	Salminen et al. (2005)	Europe rivers	Europe	8.18598	44.056	Bedload (mud)	13.6	7.37	2.45	2.2	0.6	0.21	74.618	33.7871
1906	N30E06F1	Salminen et al. (2005)	Europe rivers	Europe	11.393	44.8698	Bedload (mud)	8.4	16.16	1.52	1.8	0.9	0.1	64.5829	28.2433
1907	N30E06F2	Salminen et al. (2005)	Europe rivers	Europe	10.2521	44.9162	Bedload (mud)	7.5	16.86	1.34	3.8	0.8	0.04	64.7519	31.0757
1908	N30E06F3	Salminen et al. (2005)	Europe rivers	Europe	10.3361	43.7529	Bedload (mud)	11.9	5.02	2.28	2.9	1.7	0.05	59.6151	46.9499
1909	N30E06F4	Salminen et al. (2005)	Europe rivers	Europe	11.4652	43.7909	Bedload (mud)	9.7	10.16	1.73	1.8	1.2	0.09	62.4963	33.4842
1910	N30E06F5	Salminen et al. (2005)	Europe rivers	Europe	9.96255	44.0902	Bedload (mud)	12.7	5.19	2.24	3.3	1.4	0.09	64.3657	44.2556
1911	N30E09F2	Salminen et al. (2005)	Europe rivers	Europe	15.2043	44.764	Bedload (mud)	19.3	1.02	1.92	1.4	0.4	0.12	85.043	24.7756
1912	N30E09F3	Salminen et al. (2005)	Europe rivers	Europe	15.9472	43.8222	Bedload (mud)	6.2	29.96	0.73	1.1	0.8	0.11	64.4332	18.4518
1913	N30E09F4	Salminen et al. (2005)	Europe rivers	Europe	16.7065	43.4503	Bedload (mud)	5.1	28.25	0.83	1.7	0.8	0.08	59.0919	20.9551
1914	N30W01F1	Salminen et al. (2005)	Europe rivers	Europe	-0.04	45.36	Bedload (mud)	10.6	0.92	1.99	0.3	1	0.025	66.1998	29.2072
1915	N30W01F2	Salminen et al. (2005)	Europe rivers	Europe	-0.99	44.62	Bedload (mud)	1.4	0.04	0.53	0.05	0.1	0.025	65.0835	5.57905
1916	N30W01F3	Salminen et al. (2005)	Europe rivers	Europe	-0.84	43.79	Bedload (mud)	12.3	1.61	1.83	0.4	0.7	0.025	74.1676	24.7118
1917	N30W01F4	Salminen et al. (2005)	Europe rivers	Europe	-0.44	43.89	Bedload (mud)	5	0.34	0.85	0.05	0.2	0.025	76.0094	9.66167
1918	N30W01F5	Salminen et al. (2005)	Europe rivers	Europe	-0.36	44.55	Bedload (mud)	2.9	0.13	0.69	0.05	0.1	0.025	72.9391	7.15037
1919	N31E01F1	Salminen et al. (2005)	Europe rivers	Europe	0.93	46.28	Bedload (mud)	14.2	2.06	2.46	0.9	2.7	0.04	56.9036	53.38
1920	N31E01F2	Salminen et al. (2005)	Europe rivers	Europe	0.29	46.44	Bedload (mud)	5.4	27.68	0.73	0.3	0.2	0.17	78.8524	9.33172
1921	N31E01F3	Salminen et al. (2005)	Europe rivers	Europe	0.23	45.87	Bedload (mud)	13.2	1.22	2.92	0.3	1	0.05	67.1721	37.1507
1922	N31E01F4	Salminen et al. (2005)	Europe rivers	Europe	1.39	45.13	Bedload (mud)	11.7	0.91	2.59	0.9	1.7	0.025	61.9211	42.3852
1923	N31E01F5	Salminen et al. (2005)	Europe rivers	Europe	1.96	45.08	Bedload (mud)	14.9	1.52	3.09	1	1.9	0.09	62.2942	50.0871
1924	N31E02F1	Salminen et al. (2005)	Europe rivers	Europe	3.46	45.96	Bedload (mud)	14.6	0.8	4.28	0.5	2.1	0.09	61.0195	58.825
1925	N31E02F2	Salminen et al. (2005)	Europe rivers	Europe	3.1	46.12	Bedload (mud)	14.4	0.67	3.47	0.7	2	0.04	63.8049	51.4118
1926	N31E02F3	Salminen et al. (2005)	Europe rivers	Europe	2.5	45.38	Bedload (mud)	13	2.66	2.28	1.3	2.1	0.27	58.0941	47.1489
1927	N31E02F4	Salminen et al. (2005)	Europe rivers	Europe	4.04	45.21	Bedload (mud)	13.7	2.11	3.83	1.3	1.7	0.3	58.4491	55.7031
1928	N31E02F5	Salminen et al. (2005)	Europe rivers	Europe	3.68	46.51	Bedload (mud)	14.1	0.73	4.23	0.4	1.4	0.03	63.4065	51.694
1929	N31E03F1	Salminen et al. (2005)	Europe rivers	Europe	5.3	46.01	Bedload (mud)	0.9	50.47	0.11	0.5	0.1	0.03	66.761	3.46504
1930	N31E03F2	Salminen et al. (2005)	Europe rivers	Europe	4.9	46.26	Bedload (mud)	7.4	1.64	1.4	0.05	0.6	0.17	67.9549	18.9425
1931	N31E03F3	Salminen et al. (2005)	Europe rivers	Europe	4.76	44.82	Bedload (mud)	14.7	0.97	4.52	1	2.1	0.14	60.059	62.507
1932	N31E03F4	Salminen et al. (2005)	Europe rivers	Europe	5.17	45.74	Bedload (mud)	3.4	16.24	1.12	0.05	0.4	0.04	57.3506	14.2596
1933	N31E03F5	Salminen et al. (2005)	Europe rivers	Europe	4.98	46.52	Bedload (mud)	17	1.48	1.86	1	0.2	0.1	86.4198	20.8584
1934	N31E04F2	Salminen et al. (2005)	Europe rivers	Europe	6.38	46.09	Bedload (mud)	8.5	14.68	1.89	1.4	1	0.07	61.4336	31.4355
1935	N31E04F3	Salminen et al. (2005)	Europe rivers	Europe	6.29	45.36	Bedload (mud)	12.6	12.61	2.26	1.6	1.2	0.13	66.3346	37.4341
1936	N31E05F1	Salminen et al. (2005)	Europe rivers	Europe	9.66	46.16	Bedload (mud)	16.9	3.46	3.16	5.9	1.4	0.2	67.7983	59.2366
1937	N31E05F2	Salminen et al. (2005)	Europe rivers	Europe	8.36	45.99	Bedload (mud)	16	2.6	3.3	3.8	2	0.13	61.1795	61.5511
1938	N31E05F3	Salminen et al. (2005)	Europe rivers	Europe	8.37	45.38	Bedload (mud)	15.8	2.4	2.32	3.3	1.8	0.08	65.1984	49.5448
1939	N31E05F4	Salminen et al. (2005)	Europe rivers	Europe	9.71	45.48	Bedload (mud)	8.3	18.5	1.72	5.4	0.6	0.1	68.3918	36.4089
1940	N31E05F5	Salminen et al. (2005)	Europe rivers	Europe	9.43	45.23	Bedload (mud)	12.9	1.58	2.1	1.5	1.7	0.1	62.6115	41.333
1941	N31E06F1	Salminen et al. (2005)	Europe rivers	Europe	11.1	46.13	Bedload (mud)	8.6	16.52	2.65	3.5	1	0.09	58.2706	43.6792
1942	N31E06F2	Salminen et al. (2005)	Europe rivers	Europe	10.92	45.97	Bedload (mud)	8	21.46	1.41	2.4	1	0.21	62.4196	30.1156
1943	N31E06F3	Salminen et al. (2005)	Europe rivers	Europe	10.21	45.25	Bedload (mud)	11.7	10.29	2.27	4.5	0.9	0.09	68.3476	42.0562
1944	N31E06F4	Salminen et al. (2005)	Europe rivers	Europe	11.39	45.4	Bedload (mud)	8.7	16.41	1.04	8.5	0.4	0.44	78.084	36.8748
1945	N31E06F5	Salminen et al. (2005)	Europe rivers	Europe	11.68	45.68	Bedload (mud)	15.5	5.64	3.06	3.2	0.8	0.18	72.2796	44.0294
1946	N31E07F1	Salminen et al. (2005)	Europe rivers	Europe	12.93	46.08	Bedload (mud)	6.8	23.69	1.46	9.5	0.6	0.1	65.6718	45.5035
1947	N31E07F2	Salminen et al. (2005)	Europe rivers	Europe	12.22	45.83	Bedload (mud)	4.3	24.04	0.93	9	0.6	0.11	59.0593	39.6239
1948	N31E07F3	Salminen et al. (2005)	Europe rivers	Europe	12.44	45.56	Bedload (mud)	8.6	16.66	1.38	7.2	0.6	0.15	71.2633	38.4835
1949	N31E07F5	Salminen et al. (2005)	Europe rivers	Europe	12.59	45.8	Bedload (mud)	9.4	18.58	1.45	3.9	0.2	0.07	80.8421	25.3709
1950	N31E08F1	Salminen et al. (2005)	Europe rivers	Europe	15.5831	45.892	Bedload (mud)	14.9	6.07	1.85	2.7	0.4	0.23	81.7844	27.7648
1951	N31E08F3	Salminen et al. (2005)	Europe rivers	Europe	14.026	45.6566	Bedload (mud)	9.2	0.88	1.22	1.4	1	0.08	67.7755	25.4137
1952	N31E08F4	Salminen et al. (2005)	Europe rivers	Europe	15.3409	45.645	Bedload (mud)	11.7	7.32	1.75	3.3	0.7	0.11	73.5967	32.027
1953	N31E09F1	Salminen et al. (2005)	Europe rivers	Europe	17.3683	45.985	Bedload (mud)	13.7	2.71	2.06	1.9	0.9	0.62	72.521	33.1052
1954	N31E09F2	Salminen et al. (2005)	Europe rivers	Europe	16.9805	46.4047	Bedload (mud)	15.8	1.4	1.95	1.5	1.2	0.17	72.2812	34.5256
1955	N31E09F3	Salminen et al. (2005)	Europe rivers	Europe	16.385	45.6627	Bedload (mud)	16.9	2.11	2.28	2	1.1	0.15	73.519	37.5542
1956	N31E09F4	Salminen et al. (2005)	Europe rivers	Europe	17.7722	45.2411	Bedload (mud)	14	1.44	2.06	1.2	1.5	0.07	66.1995	38.0663
1957	N31E09F5	Salminen et al. (2005)	Europe rivers	Europe	16.6553	45.7561	Bedload (mud)	13.7	2.32	2.01	1.9	1.4	0.18	66.8878	38.4428
1958	N31E10F1	Salminen et al. (2005)	Europe rivers	Europe	18.7603	45.8228	Bedload (mud)	10.9	13.01	1.74	2.3	0.6	0.2	73.8602	28.0328
1959	N31E10F2	Salminen et al. (2005)	Europe rivers	Europe	18.157	45.8072	Bedload (mud)	11	4.36	1.88	1.6	1.1	0.38	66.0491	33.0543
1960	N31E10F3	Salminen et al. (2005)	Europe rivers	Europe	18.8608	45.2161	Bedload (mud)	13.2	5.53	1.76	3.3	0.9	0.1	73.0641	34.4168
1961	N31E10F5	Salminen et al. (2005)	Europe rivers	Europe	18.295	46.4386	Bedload (mud)	15.8	6.13	2.23	2.1	0.4	0.43	80.9013	29.3381
1962	N31W01F1	Salminen et al. (2005)	Europe rivers	Europe	-0.68	45.96	Bedload (mud)	3.9	40.48	0.45	0.5	0.1	0.15	82.6949	6.35262
1963	N31W01F2	Salminen et al. (2005)	Europe rivers	Europe	-1.29	46.5	Bedload (mud)	19.9	0.74	2.86	1.4	0.6	0.15	79.698	35.0627
1964	N31W01F4	Salminen et al. (2005)	Europe rivers	Europe	-0.55	45.56	Bedload (mud)	3.7	38.17	0.32	0.4	0.1	0.12	84.5635	4.97287
1965	N31W01F5	Salminen et al. (2005)	Europe rivers	Europe	-0.52	46.33	Bedload (mud)	9.3	18.1	1.39	0.6	0.3	0.38	78.8691	16.9165
1966	N32E01F1	Salminen et al. (2005)	Europe rivers	Europe	1.56	47.3	Bedload (mud)	13.1	0.89	1.98	1.4	0.2	0.025	82.3831	22.9802
1967	N32E01F2	Salminen et al. (2005)	Europe rivers	Europe	1.73	47.76	Bedload (mud)	5.5	21	0.56	0.2	0.3	0.07	77.5386	8.7647
1968	N32E01F3	Salminen et al. (2005)	Europe rivers	Europe	0.93	47.23	Bedload (mud)	6.3	7.93	1.46	0.05	0.3	0.025	71.0463	15.9948
1969	N32E01F4	Salminen et al. (2005)	Europe rivers	Europe	0.93	46.76	Bedload (mud)	14.9	0.83	3.2	0.9	1.4	0.04	67.4807	44.5459
1970	N32E01F5	Salminen et al. (2005)	Europe rivers	Europe	0.74	47.81	Bedload (mud)	14.8	2.39	1.15	0.9	0.1	0.09	90.388	13.4003
1971	N32E02F1	Salminen et al. (2005)	Europe rivers	Europe	3.73	47.65	Bedload (mud)	13.1	2.34	3.87	0.3	1	0.19	63.6561	45.2189
1972	N32E02F2	Salminen et al. (2005)	Europe rivers	Europe	2.76	47.98	Bedload (mud)	10.7	13.4	0.87	0.2	0.3	0.06	84.7269	11.3975
1973	N32E02F3	Salminen et al. (2005)	Europe rivers	Europe	2.65	46.55	Bedload (mud)	11.5	0.52	3.84	0.05	1.5	0.05	60.6858	47.7368
1974	N32E02F4	Salminen et al. (2005)	Europe rivers	Europe	3.52	46.84	Bedload (mud)	11.8	0.36	4.32	0.1	1	0.03	63.0879	47.0009
1975	N32E02F5	Salminen et al. (2005)	Europe rivers	Europe	4.03	46.52	Bedload (mud)	13.5	0.47	4.19	0.4	1.4	0.09	64.3539	50.4906
1976	N32E03F1	Salminen et al. (2005)	Europe rivers	Europe	6.04	47.71	Bedload (mud)	14.8	0.51	3.3	1.6	0.3	0.08	76.4495	35.8946
1977	N32E03F2	Salminen et al. (2005)	Europe rivers	Europe	4.23	47.69	Bedload (mud)	9	21.89	1.5	0.5	0.2	0.25	79.775	16.4226
1978	N32E03F3	Salminen et al. (2005)	Europe rivers	Europe	4.84	46.68	Bedload (mud)	16.5	0.93	2.83	1.1	0.7	0.1	75.4578	35.1344
1979	N32E03F4	Salminen et al. (2005)	Europe rivers	Europe	5.52	47.01	Bedload (mud)	4.6	31.46	0.85	0.5	0.1	0.13	78.6444	9.74977
1980	N32E03F5	Salminen et al. (2005)	Europe rivers	Europe	5.57	47.26	Bedload (mud)	11.7	0.7	2.84	0.5	0.9	0.04	67.1188	35.4448
1981	N32E04F1	Salminen et al. (2005)	Europe rivers	Europe	7.7	47.6402	Bedload (mud)	13.3	0.95	3.69	1.3	1.7	0.11	61.7029	52.6468
1982	N32E04F2CH	Salminen et al. (2005)	Europe rivers	Europe	6.0375	47.3416	Bedload (mud)	13	0.69	2.81	0.8	0.9	0.07	69.8576	35.8909
1983	N32E04F2FR	Salminen et al. (2005)	Europe rivers	Europe	6.79	47.41	Bedload (mud)	2.7	41.46	0.5	0.4	0.1	0.2	75.6249	6.50159
1984	N32E04F3	Salminen et al. (2005)	Europe rivers	Europe	6.55	46.7333	Bedload (mud)	2.8	35.94	0.56	0.8	0.2	0.15	68.8939	9.26631
1985	N32E04F4	Salminen et al. (2005)	Europe rivers	Europe	5.1833	47.4333	Bedload (mud)	5.4	26.67	0.87	0.5	0.3	0.21	73.6818	12.2245
1986	N32E04F5	Salminen et al. (2005)	Europe rivers	Europe	6.7444	46.5472	Bedload (mud)	9.4	9.73	2.15	1.6	1.4	0.04	57.5501	38.8047
1987	N32E05F1	Salminen et al. (2005)	Europe rivers	Europe	9.5361	47.6666	Bedload (mud)	6.8	8.65	1.41	2	0.9	0.07	60.2438	27.8605
1988	N32E05F2	Salminen et al. (2005)	Europe rivers	Europe	8.3527	47.6388	Bedload (mud)	8.1	16.48	1.88	4.3	0.6	0.17	66.8915	34.7353
1989	N32E05F3	Salminen et al. (2005)	Europe rivers	Europe	8.6263	46.8805	Bedload (mud)	13	4.99	2.98	2.1	2.5	0.13	53.1669	59.9091
1990	N32E05F4	Salminen et al. (2005)	Europe rivers	Europe	9.5916	46.975	Bedload (mud)	7.6	22.62	1.25	1.1	0.6	0.05	69.5512	20.5632
1991	N32E05F5	Salminen et al. (2005)	Europe rivers	Europe	10.1027	46.7277	Bedload (mud)	11.9	8.4	2.63	4.1	1.5	0.08	60.4607	50.9257
1992	N32E06F1	Salminen et al. (2005)	Europe rivers	Europe	11.5572	47.725	Bedload (mud)	2.1	33.75	0.32	10.9	0.3	0.06	61.1629	36.2237
1993	N32E06F2	Salminen et al. (2005)	Europe rivers	Europe	10.6925	47.4703	Bedload (mud)	3	30.66	0.5	12.9	0.3	0.03	66.2501	43.2659
1994	N32E06F4	Salminen et al. (2005)	Europe rivers	Europe	11.6463	47.6886	Bedload (mud)	13.7	6.44	2.68	3.1	1.2	0.11	66.6691	45.1362
1995	N32E06F5	Salminen et al. (2005)	Europe rivers	Europe	10.5339	47.1389	Bedload (mud)	11.4	7.76	2.02	5	1	0.18	67.5484	42.4639
1996	N32E07F1	Salminen et al. (2005)	Europe rivers	Europe	13.7378	47.7867	Bedload (mud)	2.3	28.29	0.33	13	0.3	0.09	63.1126	42.0978
1997	N32E07F2	Salminen et al. (2005)	Europe rivers	Europe	12.6581	47.7431	Bedload (mud)	1.9	28.07	0.33	10.6	0.3	0.04	58.5646	35.4816
[truncated: 1,836 more rows]

## Sheet: Supplementary Data 2
Supplementary Data 2 Dataset of environmental parameters extracted for selected sediment samples (n=2989)1
Sample number	Sample name	Reference	River	Continent	Longitude	Latitude	Sediment category2	CIA	WIP	Centroid lon.	Centroid lat.	Flow length	Drainage area	Mean elevation	Mean local slope	Max. relief	Modeled sediment yield3	Upland hillslope soil thickness	Upland hillslope regolith thickness	MAP4	Precipitation seasonality	Actual evapotranspiration	Runoff5	MAT4	Temperature seasonality	Acidic-intermediate rock6	Basic rock6	Clastic sedimentary rock6	Carbonate rock6	Metamorphic rock6	Modeled CIA of source rock	Rock erodibility index	Tree cover	Vegetation cover	Permanent ice-snow cover7
					°E	°N				°E	°N	km	km2	m	°	m	t/km2/yr	m	m	m/yr	%	m/yr	m/yr	°C	°C	%	%	%	%	%			%	%	%
1	2018LST-04	Chen et al. (2020)	Mokhotlong	Africa	28.99	-29.29	Bedload (clay)	91.2481	22.1012	29.1965	-29.2109	108.293	1676.54	2780.34	15.8615	1459.29	174.549	0.572686	26.9885	0.84923	0.675708	0.653556	0.195674	8.23685	3.74588	0	0.934878	0.0651222	0	0	61.6613	1.4	0.000299546	1	0
2	2018LST-25	Chen et al. (2020)	Sani pass	Africa	29.24	-29.55	Bedload (clay)	91.131	18.3868	29.2715	-29.5487	12.5212	62.9289	2993.37	10.1274	602.874	112.076	0.670165	26.919	0.896827	0.662184	0.695677	0.20115	6.80294	3.55402	0	0	1	0	0	66.7094	1.4	0	1	0
3	2018LST-27	Chen et al. (2020)	Senqu	Africa	28.71	-29.6	Bedload (clay)	86.9592	29.5101	28.8496	-29.2247	218.635	7931.58	2661.54	15.4413	1702.52	155.375	0.576632	28.0574	0.823863	0.644447	0.652773	0.17109	8.80214	3.98799	0	0.91985	0.0801495	0	0	61.7598	1.4	0.00143075	0.998585	0
4	LA1.2	Dinis et al. (2020)	Dande	Africa	13.5592	-8.60639	Bedload (clay)	87.7813	27.7759	14.6641	-8.4067	337.157	10776.3	649.13	6.39908	1469.04	273.793	0.838432	18.6514	0.998839	0.887099	0.762819	0.23602	23.6188	1.39433	0	0	0.098947	0	0.901053	60.7027	1.0222	0.867254	1	0
5	LA27.2	Dinis et al. (2020)	Longa	Africa	13.5211	-10.1972	Bedload (clay)	93.4309	15.199	14.7017	-10.526	458.134	22801.9	881.726	4.71183	2097.79	341.185	0.943481	16.8787	0.982199	0.885615	0.813855	0.168344	21.8965	1.51883	0	0	0.361973	0.112668	0.525359	62.4741	1.23196	0.662234	0.999476	0
6	LA32.2	Dinis et al. (2020)	Keve	Africa	14.0958	-10.9886	Bedload (clay)	95.3056	12.4579	15.3521	-11.8407	474.621	20291.4	1493.36	5.45492	2537.09	711.226	0.880697	18.7391	1.29638	0.841969	0.972945	0.323439	19.9034	1.3152	0	0	0.38313	0	0.61687	62.3263	1.86615	0.897759	1	0
7	LA35.2	Dinis et al. (2020)	Quicombo	Africa	13.8403	-11.3217	Bedload (clay)	94.1103	15.9794	14.4987	-11.7534	217.582	5554.81	1092.31	7.49164	2526.16	469.837	0.813652	21.758	1.0521	0.896735	0.809773	0.242327	20.7698	1.37022	0	0	0.003508	0	0.996492	60.2015	1.01444	0.836396	0.999832	0
8	LA37.2	Dinis et al. (2020)	Balombo	Africa	13.9958	-11.9958	Bedload (clay)	91.5419	18.7127	14.6146	-12.2684	184.941	3742.55	1334.82	6.85994	2336	456.773	0.890635	20.7267	1.2477	0.867775	0.978531	0.269174	19.8915	1.16353	0	0	0.063566	0.000117	0.936317	60.5145	1	0.869592	1	0
9	LA43.2	Dinis et al. (2020)	Catumbela	Africa	13.5508	-12.4408	Bedload (clay)	96.0528	11.426	14.6409	-12.9846	358.054	16611.8	1311.05	6.06837	2558.94	388.711	0.981523	18.0295	1.16952	0.911013	0.955045	0.214473	20	1.45964	0	0	0.019848	0.02709	0.953062	60.2922	1.10037	0.727985	0.999944	0
10	LA46.2	Dinis et al. (2020)	Coporolo	Africa	13.1056	-12.9169	Bedload (clay)	90.3952	23.2282	13.8361	-13.7324	298.716	14926.6	948.064	5.36951	2367.65	264.759	0.898004	21.8766	0.85775	1.01463	0.781948	0.0758019	21.8461	1.69267	0.030913	0	0	0.01356	0.955527	59.8128	1.00313	0.438438	0.990169	0
11	LA52.2	Dinis et al. (2020)	Carujamba	Africa	12.5169	-13.9886	Bedload (clay)	81.419	35.7054	13.1159	-14.0281	163.293	2865.13	679.999	2.47915	1691.63	172.087	0.989207	17.2724	0.534242	1.12375	0.519105	0.0151366	23.7051	1.79766	0.236617	0	0	0	0.763383	57.4676	1.01274	0.023586	0.935941	0
12	LA57.2	Dinis et al. (2020)	Bentiaba	Africa	12.3794	-14.2681	Bedload (clay)	85.8538	27.1167	13.1832	-14.513	261.796	6673.62	842.871	6.65493	2305.03	250.503	0.785921	25.5198	0.585088	1.08007	0.551274	0.0338137	23.3511	1.65873	0	0	0	0	1	60.1835	1.00528	0.307864	0.903371	0
13	LA6.2	Dinis et al. (2020)	Mebridege	Africa	12.9203	-7.20278	Bedload (clay)	89.7194	26.7327	14.3594	-6.90555	482.098	19082	596.906	4.66354	1333.87	243.58	0.933004	11.9044	1.09881	0.805736	0.836016	0.262796	23.6263	1.38923	0	0	0.112772	0	0.887228	60.777	1.07948	0.732518	1	0
14	LA61.2	Dinis et al. (2020)	Giraul	Africa	12.155	-15.075	Bedload (clay)	85.8781	28.5044	12.9273	-15.0654	209.508	4806.31	669.128	6.52739	2310.49	276.425	0.75072	24.5698	0.381265	1.14039	0.348959	0.0323057	23.9315	1.92567	0	0	0.118157	0	0.881843	60.8061	1.02901	0.134683	0.824323	0
15	LA65.2	Dinis et al. (2020)	Curoca	Africa	11.9233	-15.7314	Bedload (clay)	92.6244	16.5642	12.919	-16.3394	436.64	19830.7	763.241	4.49983	1923.86	213.619	0.573455	35.4862	0.264731	1.15524	0.209878	0.0548531	22.7774	1.99101	0	0	0.091684	0	0.908316	60.6638	1.11469	0.001007	0.485716	0
16	M1602.2	Dinis et al. (2020)	Lunkunga	Africa	14.4285	-5.53183	Bedload (clay)	89.8495	27.2783	14.5324	-5.42211	63.8143	481.837	443.611	5.30509	520.127	168.489	0.957794	10.5912	1.25295	0.794753	1.05548	0.197472	24.5729	1.63459	0	0	0	0	1	60.1835	1	0.563813	1	0
17	M1605.2	Dinis et al. (2020)	Mpozo	Africa	13.4965	-5.83035	Bedload (clay)	90.872	22.2836	13.9963	-6.21389	221.293	8461.37	404.015	4.85045	734.056	130.157	0.929627	13.6527	1.08403	0.831914	0.911833	0.172197	24.1898	1.75341	0	0	0	0	1	60.1835	1	0.504924	1	0
18	M1607.2	Dinis et al. (2020)	Bundi	Africa	13.5389	-5.53883	Bedload (clay)	95.7532	9.44359	13.4106	-5.43404	49.9421	696.673	369.101	6.49123	508.376	144.884	0.867901	18.333	1.13427	0.805924	0.958005	0.176266	24.0185	1.95392	0	0	0	0	1	60.1835	1	0.822205	1	0
19	M1612.2	Dinis et al. (2020)	Lufu	Africa	13.94	-5.767	Bedload (clay)	94.2181	15.6257	14.1913	-5.94928	104.92	1569.51	438.491	5.25536	499.857	119.711	0.947139	13.0307	1.15186	0.81763	0.984911	0.16695	23.9514	1.77663	0	0	0	0	1	60.1835	1	0.68025	1	0
20	P15.2	Dinis et al. (2020)	Caculuvar	Africa	14.284	-16.2756	Bedload (clay)	92.9782	13.3513	13.8844	-15.4253	310.573	8501.01	1457.02	2.05379	1168.79	181.171	1.0226	17.6526	0.757889	1.03368	0.617397	0.140492	19.8274	2.0796	0	0	0.23732	0	0.76268	61.4674	1.13701	0.03472	0.997652	0
21	P5.2	Dinis et al. (2020)	Mucope	Africa	14.8751	-16.5294	Bedload (clay)	90.1492	15.2089	14.7396	-15.6422	286.269	12156.1	1238.02	1.16724	405.615	179.276	1.09336	30.7768	0.751002	1.05516	0.60577	0.145232	21.3305	2.80547	0	0	0.998348	0	0.001652	66.6958	3.19248	0.315198	1	0
22	S3775 M	Garzanti et al. (2013)	Katonga	Africa	31.873	0.018669	Bedload (<63 μm)	96.2392	7.41832	31.4182	0.15005	233.526	13310.5	1247.81	4.07942	433.618	59.497	0.869994	9.54931	0.964949	0.433316	0.820558	0.144391	21.3104	0.525102	0	0	0	0	0.996859	60.1835	1.01108	0.177476	0.987456	0
23	S3777 M	Garzanti et al. (2013)	Ruizi	Africa	30.7321	-0.585987	Bedload (<63 μm)	88.9184	7.41832	30.5592	-0.629559	191.877	3173.62	1493.31	7.11187	932.183	160.942	0.826616	17.5273	0.9944	0.442198	0.874238	0.120162	20.142	0.306892	0	0	0	0	1	60.1835	1.08513	0.00804482	0.979959	0
24	S3789 M	Garzanti et al. (2013)	Agatobwe	Africa	29.637	-2.78601	Bedload (<63 μm)	85.7517	17.5113	29.5036	-2.6906	72.3553	834.689	2054.17	12.5713	1193.5	308.763	0.760327	20.368	1.49471	0.546436	1.07591	0.4188	17.2552	0.397476	0	0	0	0	1	60.1835	1	0.502581	1	0
25	S3790 M	Garzanti et al. (2013)	Akanyaru	Africa	29.5782	-2.80027	Bedload (<63 μm)	89.5985	21.4057	29.493	-2.66541	62.9441	701.347	2069.32	12.5196	1061.09	283.947	0.763801	19.9751	1.50502	0.54343	1.07374	0.431284	17.1114	0.392834	0	0	0	0	1	60.1835	1	0.5618	1	0
26	S3791 M	Garzanti et al. (2013)	Kayave	Africa	29.7046	-2.87375	Bedload (<63 μm)	93.0698	13.0209	29.5986	-2.87992	32.7	141.24	1915.26	13.8235	1115.15	393.82	0.706107	24.204	1.40139	0.572919	1.08503	0.316366	18.3335	0.432665	0	0	0	0	1	60.1835	1	0.102024	1	0
27	S3792 M	Garzanti et al. (2013)	Ruvubu	Africa	29.6214	-3.01026	Bedload (<63 μm)	87.8694	13.2107	29.8296	-3.01259	84.4816	2201.77	1728.78	8.74021	1141.51	210.632	0.800066	19.1205	1.21479	0.617146	1.01836	0.196433	18.7121	0.450431	0	0	0	0	1	60.1835	1	0.264399	1	0
28	S3793 M	Garzanti et al. (2013)	Nkokoma	Africa	29.7196	-3.12211	Bedload (<63 μm)	93.2312	9.28857	29.639	-3.17915	32.6936	272.233	1938.52	11.2805	1060.93	305.906	0.762997	18.4729	1.34185	0.60198	1.0697	0.272154	17.7663	0.466777	0	0	0	0	1	60.1835	1	0.38817	1	0
29	S3796 M	Garzanti et al. (2013)	Nyatinduzi	Africa	30.0605	-3.19566	Bedload (<63 μm)	92.0078	11.8678	30.1765	-3.00853	68.0209	723.848	1625.21	7.81233	438.859	91.9792	0.79552	20.8248	1.09526	0.660817	0.941454	0.15381	18.5601	0.541818	0	0	0	0	1	60.1835	1	0.286749	1	0
30	S3798 M	Garzanti et al. (2013)	Ruvyironza	Africa	29.8515	-3.49805	Bedload (<63 μm)	91.3073	12.4466	29.8127	-3.65037	85.6905	1503.87	1834.09	8.08492	749.905	148.374	0.814858	16.7742	1.27411	0.662484	1.0126	0.261511	17.0785	0.690516	0	0	0	0	1	60.1835	1	0.142931	1	0
31	S3811 M	Garzanti et al. (2013)	Ruvyironza	Africa	29.7993	-3.79739	Bedload (<63 μm)	91.0194	9.56659	29.8125	-3.65027	82.4776	1501.29	1834.73	8.08807	750.101	148.469	0.814923	16.7782	1.27447	0.66246	1.01271	0.261759	17.0743	0.690811	0	0	0	0	1	60.1835	1	0.143964	1	0
32	S3813 M	Garzanti et al. (2013)	Ruvubu	Africa	29.8489	-3.04912	Bedload (<63 μm)	86.9634	17.2987	29.6598	-3.06929	61.3087	914.863	1846.42	10.8038	1114.53	255.986	0.759576	17.574	1.31272	0.59758	1.06752	0.245194	18.4028	0.453541	0	0	0	0	1	60.1835	1	0.329742	1	0
33	S3826 M	Garzanti et al. (2013)	Rumpungwe	Africa	30.4331	-3.51576	Bedload (<63 μm)	88.4456	13.805	30.5447	-3.34539	65.6452	897.893	1436.88	8.22333	874.701	191.091	0.803933	18.3036	1.1114	0.709277	0.94784	0.163556	19.7745	0.479232	0	0	0	0	1	60.1835	1	0.056806	1	0
34	S3831 M	Garzanti et al. (2013)	Ruchugi	Africa	30.3827	-5.10572	Bedload (<63 μm)	82.3049	19.7923	30.3223	-4.73363	132.983	3060.15	1189.71	2.23619	788.107	235.062	1.04976	12.606	1.12379	0.824463	0.910212	0.213583	21.4107	0.715696	0	0	0.867415	0	0.132585	65.6482	1.46535	0.510982	1	0
35	S3834 M	Garzanti et al. (2013)	Luiche	Africa	29.6941	-4.94316	Bedload (<63 μm)	77.3959	23.452	29.8563	-4.71949	110.022	2153.79	1175.56	6.06023	996.252	229.086	0.914816	17.942	1.19661	0.764842	0.946086	0.250523	21.5908	0.658556	0	0	0.0824445	0	0.913204	60.6165	0.997413	0.632223	0.999989	0
36	S3845 M	Garzanti et al. (2013)	Murembwe	Africa	29.4536	-4.00119	Bedload (<63 μm)	81.8995	29.8517	29.6426	-3.86012	77.9082	938.523	1835.32	10.7384	1895.01	463.641	0.778095	20.2102	1.36002	0.670752	1.03067	0.329348	17.4221	0.695911	0	0	0	0	0.967212	60.1835	1.03184	0.229453	1	0
37	S3849 M	Garzanti et al. (2013)	Ruzibazi	Africa	29.3167	-3.72881	Bedload (<63 μm)	78.6925	33.4567	29.4366	-3.69498	41.4891	164.098	1937.82	12.782	1899.16	654.181	0.763256	19.2824	1.48311	0.640032	1.05957	0.423542	16.808	0.595779	0	0	0	0	0.159337	60.1835	1	0.315465	0.976307	0
38	S3852 M	Garzanti et al. (2013)	Mugere	Africa	29.3454	-3.4825	Bedload (<63 μm)	80.9733	33.4017	29.4762	-3.51439	37.0418	209.903	1926.55	13.7278	1894.06	614.79	0.726113	21.9099	1.43911	0.626493	1.06659	0.372514	17.2708	0.523347	0	0	0.378083	0	0.621917	62.2956	1	0.128	0.99699	0
39	S3856 M	Garzanti et al. (2013)	Rusizi	Africa	29.2384	-3.26515	Bedload (<63 μm)	80.5348	33.0799	29.3343	-3.11124	50.5194	148.838	995.788	6.59865	673.666	298.14	0.791916	17.1028	1.00146	0.611121	0.894751	0.106705	23.1834	0.487231	0	0	1	0	0	66.7094	1.40193	0.223728	1	0
40	S3857 M	Garzanti et al. (2013)	Mpanda	Africa	29.3804	-3.2965	Bedload (<63 μm)	75.4078	44.4419	29.4975	-3.29552	32.0726	196.368	1647.07	14.9441	1688.88	557.955	0.686315	22.4311	1.34013	0.614646	1.0687	0.271428	19.1469	0.4602	0	0	0.489832	0	0.510168	62.9925	1	0.390504	1	0
41	S3863 M	Garzanti et al. (2013)	Ruhwa	Africa	29.0403	-2.73968	Bedload (<63 μm)	74.5352	28.321	29.2071	-2.58672	79.5166	616.839	1984.97	15.7025	1977.66	556.245	0.723767	24.2559	1.58336	0.504309	1.09794	0.485421	16.9199	0.347226	0	0	0	0	1	60.1835	1	0.82304	1	0
42	S3865 M	Garzanti et al. (2013)	Rusizi	Africa	28.8956	-2.65341	Bedload (<63 μm)	76.1023	27.7217	29.114	-2.02218	177.989	7504.24	1779.07	8.00992	3167.03	365.801	0.861789	19.0847	1.47673	0.428045	1.14219	0.334543	17.4763	0.307354	0	0.243335	0	0	0.386135	60.482	0.717329	0.373876	0.620109	0
43	S3870 M	Garzanti et al. (2013)	Karundura	Africa	29.1452	-2.33379	Bedload (<63 μm)	85.2216	26.8497	29.2244	-2.40212	43.1538	280.56	2114.67	15.1044	1459.39	461.713	0.732688	22.4829	1.63283	0.485711	1.1161	0.516735	16.0717	0.299507	0	0	0	0	1	60.1835	1	0.825129	1	0
44	S3889 M	Garzanti et al. (2013)	Koko	Africa	29.3553	-1.99087	Bedload (<63 μm)	83.7441	33.547	29.3854	-1.90884	26.3552	132.022	2048.77	14.4811	1342.89	453.753	0.720676	22.3537	1.42847	0.456126	1.10157	0.326901	17.1427	0.23469	0	0	0	0	0		1	0	1	0
45	S3899 M	Garzanti et al. (2013)	Mukungwa	Africa	29.6332	-1.60911	Bedload (<63 μm)	72.5446	40.3421	29.6966	-1.49515	78.2651	1397.23	2183.71	10.7097	2972.99	600.83	0.855665	20.7387	1.33848	0.451053	1.06391	0.274566	15.9509	0.277785	0	0.0119016	0	0	0.904335	60.1922	1.06229	0.156048	0.953588	0
46	S3906 M	Garzanti et al. (2013)	Kora	Africa	29.8056	-1.49462	Bedload (<63 μm)	81.9584	34.2399	29.8404	-1.54495	17.7578	104.069	2113.51	15.4839	759.289	221.738	0.613648	28.1562	1.18776	0.499265	0.993791	0.193973	16.6484	0.25886	0	0	0	0	1	60.1835	1	0	1	0
47	S3918 M	Garzanti et al. (2013)	Akanyaru	Africa	30.0172	-2.11917	Bedload (<63 μm)	90.5341	18.7904	29.8599	-2.54513	212.729	5312.55	1610.53	9.04616	1398.54	234.1	0.737009	20.7759	1.18032	0.574567	0.953843	0.226477	19.6552	0.373978	0	0	0	0	1	60.1835	0.976898	0.15463	0.982876	0
48	S3920 M	Garzanti et al. (2013)	Muvumba	Africa	30.4351	-1.05716	Bedload (<63 μm)	84.5714	15.5371	30.1777	-1.23797	148.882	3519.28	1651.38	9.80604	1196.33	188.25	0.749732	24.4649	0.969203	0.492316	0.818062	0.151141	18.7986	0.255054	0	0	0	0	1	60.1835	1.00653	0.0783007	0.999901	0
49	S3922 M	Garzanti et al. (2013)	Kagera	Africa	30.4746	-1.1258	Bedload (<63 μm)	87.3157	17.7381	30.1905	-2.13143	562.984	27720.5	1607.33	9.05534	3217.01	389.366	0.73515	23.623	1.07685	0.567245	0.926567	0.150288	19.4808	0.33867	0	0.000596678	0	0	0.989875	60.1839	1.10773	0.163647	0.966966	0
50	N7-1 M	Garzanti et al. (2013)	Kagera	Africa	31.7258	-0.977774	Bedload (<63 μm)	85.9872	11.7773	30.4564	-2.1138	809.816	58330.8	1538.46	7.95778	3347.02	342.479	0.802844	18.2539	1.07949	0.595878	0.91063	0.16886	19.5806	0.36004	0	0.00029314	0.0491448	0	0.924025	60.4459	1.03511	0.217569	0.978087	0
51	N7-10 M	Garzanti et al. (2013)	Akanyaru	Africa	29.9679	-2.2845	Bedload (<63 μm)	91.7063	9.25737	29.8294	-2.62734	188.965	4247.56	1643.25	9.81242	1395.51	246.272	0.737009	20.7759	1.21117	0.575538	0.972496	0.238671	19.4442	0.378633	0	0	0	0	1	60.1835	0.981672	0.181722	0.978583	0
52	N7-11 M	Garzanti et al. (2013)	Nyabarongo	Africa	29.6701	-1.90679	Bedload (<63 μm)	84.9677	28.8638	29.5716	-2.28707	134.811	2814.81	1885.92	12.8201	1483.13	285.386	0.725903	23.1483	1.33426	0.517425	1.03882	0.295442	18.0156	0.326248	0	0	0	0	1	60.1835	1	0.235531	1	0
53	N7-12 M	Garzanti et al. (2013)	Base	Africa	29.7699	-1.72643	Bedload (<63 μm)	84.5106	19.8597	29.8899	-1.66843	49.1486	441.175	1900.28	16.4506	1156.44	273.634	0.647084	28.9027	1.19124	0.515172	1.00265	0.188589	17.9045	0.246334	0	0	0	0	1	60.1835	1	0.0311203	1	0
54	N7-2 M	Garzanti et al. (2013)	Kagera	Africa	31.3556	-1.25282	Bedload (<63 μm)	81.2406	9.92622	30.3047	-1.89062	716.526	37467.3	1577	8.9242	3323.39	356.404	0.735227	23.6168	1.0386	0.561592	0.926696	0.111906	19.5225	0.322701	0	0.000453347	0.0306155	0	0.961877	60.3432	1.13638	0.173846	0.975666	0
55	N7-3 M	Garzanti et al. (2013)	Ruvubu	Africa	30.706	-2.55306	Bedload (<63 μm)	91.2575	14.6343	30.1265	-3.14894	323.143	12015.8	1657.81	8.02666	1325.7	174.467	0.802871	18.2569	1.13608	0.65745	0.94737	0.18871	18.654	0.503884	0	0	0	0	1	60.1835	1	0.265297	1	0
56	N7-5 M	Garzanti et al. (2013)	Kagera	Africa	30.8421	-2.32985	Bedload (<63 μm)	85.521	19.7403	30.0294	-2.56495	396.787	30799.2	1678.45	9.45944	3189.51	377.68	0.802869	18.2565	1.14516	0.591804	0.932885	0.212279	18.9226	0.406614	0	0.000550709	0	0	0.990859	60.1839	1.0227	0.191388	0.985739	0
57	N7-6 M	Garzanti et al. (2013)	Kabilizi	Africa	30.4947	-2.28762	Bedload (<63 μm)	89.3677	8.80126	30.631	-2.23114	47.3476	616.045	1535.27	9.03522	581.594	239.013	0.769452	27.4602	0.967703	0.608374	0.749351	0.218352	19.9843	0.359006	0	0	0	0	1	60.1835	1.58434	0.284544	1	0
58	N7-9 M	Garzanti et al. (2013)	Nyabarongo	Africa	30.0954	-2.06146	Bedload (<63 μm)	82.0128	32.8528	29.8098	-2.15813	254.526	13967.6	1772.72	11.439	3139.09	427.239	0.7352	23.6221	1.21668	0.534351	0.978042	0.238639	18.6699	0.327934	0	0.0011836	0	0	0.979903	60.1843	0.98866	0.138996	0.987325	0
59	S3787 M	Garzanti et al. (2013)	Mwogo	Africa	29.6467	-2.51391	Bedload (<63 μm)	90.9925	19.3588	29.5712	-2.5294	28.4907	187.564	1898.19	13.5823	764.3	253.501	0.735697	22.3473	1.37594	0.539497	1.03926	0.336676	17.8249	0.40306	0	0	0	0	1	60.1835	1	0.181983	1	0
60	S3805 M	Garzanti et al. (2013)	Ruvyironza	Africa	29.9251	-3.32185	Bedload (<63 μm)	91.5745	8.26761	29.8255	-3.5804	125.58	2004.38	1788.03	7.88455	835.868	155.907	0.817172	16.0725	1.24302	0.660859	1.00408	0.238939	17.4857	0.634571	0	0	0	0	1	60.1835	1	0.138018	1	0
61	S3810 M	Garzanti et al. (2013)	Ruvubu	Africa	30.0108	-3.38321	Bedload (<63 μm)	89.3404	12.6169	29.8569	-3.25989	143.984	6306.87	1754.33	8.50491	1251.31	186.465	0.803659	18.169	1.2163	0.640647	1.00728	0.209025	18.1045	0.53	0	0	0	0	1	60.1835	1	0.252329	1	0
62	S3814 M	Garzanti et al. (2013)	Kinyakuru	Africa	29.937	-3.0686	Bedload (<63 μm)	93.1695	8.77377	29.9741	-2.93917	72.2047	1038.53	1649.4	7.23606	515.157	105.874	0.831739	21.0298	1.14727	0.631867	0.977312	0.169953	18.898	0.454853	0	0	0	0	1	60.1835	1	0.209876	1	0
63	S3816 M	Garzanti et al. (2013)	Ndurumu	Africa	29.8926	-3.20305	Bedload (<63 μm)	91.7522	5.551	29.6727	-3.36044	95.0953	886.164	1932.77	9.48406	1143.91	251.688	0.800116	18.4465	1.31475	0.624392	1.05143	0.263321	17.1394	0.524827	0	0	0	0	1	60.1835	1	0.48665	1	0
64	S3822 M	Garzanti et al. (2013)	Cizanye	Africa	30.3885	-2.69796	Bedload (<63 μm)	88.2216	13.9727	30.3706	-2.74784	15.5232	37.5516	1559.83	9.739	349.837	136.896	0.736635	27.9868	1.01443	0.652826	0.853038	0.161387	19.4587	0.457484	0	0	0	0	1	60.1835	1	0.184426	1	0
65	S3823 M	Garzanti et al. (2013)	Ruvubu	Africa	30.4796	-2.95508	Bedload (<63 μm)	91.9616	12.4436	29.9936	-3.27006	242.76	9272.45	1701.56	8.30011	1295.8	178.599	0.802872	18.2569	1.18831	0.657634	0.990727	0.197583	18.3347	0.523033	0	0	0	0	1	60.1835	1	0.201725	1	0
66	S3833 M	Garzanti et al. (2013)	Lugufu	Africa	30.2198	-5.143	Bedload (<63 μm)	88.4769	13.5493	30.1604	-4.94576	63.7435	701.379	1133.03	1.78145	479.666	127.344	1.17614	12.2986	1.09343	0.821064	0.900878	0.192547	21.7977	0.664672	0	0	0.715025	0	0.284975	64.5158	1	0.881984	1	0
67	S3859 M	Garzanti et al. (2013)	Kaburantwa	Africa	29.2239	-3.01584	Bedload (<63 μm)	81.1956	32.7115	29.337	-2.83625	68.7825	511.151	1821.02	13.7991	1843.39	577.464	0.736058	23.1324	1.48587	0.548982	1.07978	0.406083	18.41	0.385942	0	0	0.0044212	0	0.995579	60.2062	1.04389	0.854956	1	0
68	S3874 M	Garzanti et al. (2013)	Nyabarongo	Africa	29.6187	-2.09806	Bedload (<63 μm)	83.1314	26.6043	29.5555	-2.3416	100.99	2330.29	1907.65	12.5841	1405.75	281.926	0.734335	22.5581	1.35206	0.520892	1.04106	0.311009	17.8289	0.339852	0	0	0	0	1	60.1835	1	0.224836	1	0
69	S3880 M	Garzanti et al. (2013)	Akanyaru	Africa	29.5112	-2.64821	Bedload (<63 μm)	89.7308	18.5095	29.4193	-2.59722	35.6045	189.111	2289.73	12.3043	905.864	307.064	0.794683	20.1517	1.61331	0.531402	1.07685	0.536458	15.7919	0.372394	0	0	0	0	1	60.1835	1	0.876644	1	0
70	S3882 M	Garzanti et al. (2013)	Rukarara	Africa	29.4644	-2.4537	Bedload (<63 μm)	89.3961	19.0608	29.3653	-2.45964	34.3945	259.394	2402.89	11.7659	920.646	287.617	0.788646	20.0389	1.65971	0.516161	1.07555	0.584154	15.0522	0.341476	0	0	0	0	1	60.1835	1	0.8256	1	0
71	S3885 M	Garzanti et al. (2013)	Mbirurume	Africa	29.4681	-2.27213	Bedload (<63 μm)	89.431	16.595	29.4014	-2.28711	27.7643	263.436	2177.16	14.7886	1033.52	308.669	0.720494	23.1965	1.49418	0.509349	1.08628	0.407903	16.1317	0.320693	0	0	0	0	1	60.1835	1	0.137164	1	0
72	S3893 M	Garzanti et al. (2013)	Giciye	Africa	29.5569	-1.69917	Bedload (<63 μm)	82.5245	42.5897	29.5052	-1.74461	20.2096	112.979	2428.43	15.7311	800.131	251.877	0.662743	24.492	1.4786	0.467901	1.10554	0.373065	14.883	0.306264	0	0	0	0	0.539074	60.1835	1	0.355463	1	0
73	S3902 M	Garzanti et al. (2013)	Mukungwa	Africa	29.6382	-1.65959	Bedload (<63 μm)	81.6855	36.4814	29.6763	-1.53127	83.5661	1756.08	2173.38	11.9434	3020.66	581.846	0.812623	21.7715	1.34459	0.453632	1.07009	0.274505	16.0654	0.279909	0	0.00941421	0	0	0.894829	60.1904	1.04997	0.154479	0.962708	0
74	S3907 M	Garzanti et al. (2013)	Rugezi	Africa	29.8243	-1.42409	Bedload (<63 μm)	87.9575	11.5973	29.8977	-1.49364	38.4738	191.468	2135.86	10.406	670.66	172.024	0.788935	21.5166	1.16686	0.505391	0.968097	0.198762	16.2948	0.256128	0	0	0	0	1	60.1835	1	0.0204755	1	0
75	S3914 M	Garzanti et al. (2013)	Base	Africa	29.8803	-1.6543	Bedload (<63 μm)	83.9688	21.5845	29.952	-1.64638	26.8771	174.871	1947.98	16.2306	688.141	189.708	0.627306	28.7651	1.14788	0.522534	0.963595	0.184282	17.6228	0.244931	0	0	0	0	1	60.1835	1	0.0336282	1	0
76	S3916 M	Garzanti et al. (2013)	Nyabarongo	Africa	29.9953	-1.98518	Bedload (<63 μm)	81.0649	30.6477	29.7714	-1.91584	223.69	8362.92	1886.34	13.0639	3124.14	460.167	0.735201	23.6221	1.24553	0.509225	0.997525	0.248001	17.9828	0.29805	0	0.00197683	0	0	0.966434	60.1848	0.995735	0.133584	0.989708	0
77	S3921 M	Garzanti et al. (2013)	Muvumba	Africa	30.3163	-1.30374	Bedload (<63 μm)	80.8599	12.6936	30.1077	-1.39692	103.349	1843.58	1807.79	13.01	1144.3	203.889	0.679337	27.7911	1.02777	0.509689	0.846295	0.181477	17.9038	0.25393	0	0	0	0	1	60.1835	1	0.147042	0.99982	0
78	S3924 M	Garzanti et al. (2013)	Kagera	Africa	30.6403	-1.06605	Bedload (<63 μm)	88.1243	18.2338	30.2018	-1.98886	597.588	32486.7	1605.79	9.11545	3225.99	364.027	0.735227	23.6168	1.05798	0.557155	0.926696	0.131285	19.4367	0.328319	0	0.000522852	0	0	0.991342	60.1838	1.11243	0.154892	0.971935	0
79	3938	Garzanti et al. (2014)	Hoarusib	Africa	12.9444	-18.7333	Bedload (<63 μm)	59.4827	64.1779	13.3345	-18.1368	282.061	10552.2	1123.92	7.14534	1663.01	163.845	0.689393	32.584	0.246224	1.13483	0.200989	0.0452352	20.5502	2.25172	0	0	0.107149	0.433201	0.45965	61.2412	1.03231	0	0.750524	0
80	3939	Garzanti et al. (2014)	Hoanib	Africa	13.8889	-19.2639	Bedload (<63 μm)	61.4908	60.4103	14.1821	-19.2511	166.317	7468.6	1189.27	5.9095	1124.84	101.113	0.686493	33.6301	0.250231	1.16438	0.231451	0.0187799	21.0821	2.70714	0.384334	0.0232536	0.0485527	0.262047	0.281813	54.8532	1.12907	0.000265713	0.896806	0
81	4264	Garzanti et al. (2014)	Pienaars	Africa	28.3028	-25.2222	Bedload (<63 μm)	84.2514	20.5373	28.3968	-25.6166	119.665	1566.86	1293.69	2.55271	603.212	107.764	0.98211	23.5068	0.655606	0.809667	0.573227	0.082379	18.1697	3.90346	0.657365	0	0.342635	0	0	54.3396	1.22366	0.0559556	0.889541	0
82	4266	Garzanti et al. (2014)	Olifants	Africa	29.8056	-24.2611	Bedload (<63 μm)	76.7743	30.2221	29.2184	-25.3253	485.429	31440.9	1289	2.87384	1263.66	135.26	1.00905	19.5349	0.642828	0.811259	0.554185	0.0886434	17.8599	3.80562	0.275832	0.00477407	0.719394	0	0	60.629	1.28903	0.0694508	0.990318	0
83	4267	Garzanti et al. (2014)	Serobaneng	Africa	29.6222	-24.2667	Bedload (<63 μm)	84.1498	25.0766	29.5827	-24.1507	33.0818	179.844	1367.14	9.41684	894.867	207.071	0.751976	38.5472	0.725704	0.807073	0.607357	0.118347	17.0593	3.48191	0	0	1	0	0	66.7094	1	0.324731	1	0
84	4268	Garzanti et al. (2014)	Diep	Africa	29.6	-23.6847	Bedload (<63 μm)	80.9085	26.7504	29.7403	-23.8173	54.006	465.183	1301.43	2.47925	762.13	130.725	1.00153	27.9914	0.837647	0.800941	0.76399	0.0736566	16.6614	3.26273	0	0	0	0	1	60.1835	1.05312	0.0115619	0.970886	0
85	4272	Garzanti et al. (2014)	Mzingwane	Africa	29.9306	-22.1361	Bedload (<63 μm)	69.5215	43.2615	29.3811	-21.0039	390.256	15804.7	917.37	1.97998	1071.69	120.386	0.942453	18.0386	0.493002	0.965692	0.414942	0.0780597	20.4472	3.6845	0	0.262157	0	0	0.737843	60.3758	1.07854	0.350569	0.99843	0
86	4276	Garzanti et al. (2014)	Ngez	Africa	28.9944	-20.9472	Bedload (<63 μm)	78.1602	27.6318	28.895	-20.6602	94.0771	947.74	1155.54	4.10741	581.921	105.084	0.835487	26.8867	0.550129	1.00094	0.454368	0.0957608	19.495	3.45818	0	0	0	0	1	60.1835	1	0.290603	1	0
87	4278	Garzanti et al. (2014)	Mzingwane	Africa	28.9917	-20.3972	Bedload (<63 μm)	71.6786	30.6295	28.742	-20.3299	61.7204	507.854	1315.57	4.55207	434.198	86.921	0.811434	27.9691	0.618626	1.0048	0.518414	0.100212	18.9274	3.21346	0	0	0	0	1	60.1835	1	0.646464	1	0
88	4279	Garzanti et al. (2014)	Umguza	Africa	28.4042	-19.7056	Bedload (<63 μm)	82.0786	22.5667	28.6127	-19.9605	103.974	1818.25	1286.39	1.46366	350.361	60.7762	1.07999	16.8417	0.585714	1.0507	0.50333	0.0823841	19.2928	3.2004	0	0	0.123715	0	0.876285	60.8362	1.15105	0.28797	0.907736	0
89	4282	Garzanti et al. (2014)	Gwai	Africa	27.1861	-18.6139	Bedload (<63 μm)	84.8394	21.976	28.2392	-19.5331	398.751	20056.3	1171.6	1.21279	559.866	107.66	1.11345	17.0986	0.592292	1.07678	0.503715	0.0885772	19.9192	3.47985	0	0	0.696209	0	0.303791	64.3819	1.90679	0.520351	0.98924	0
90	4283	Garzanti et al. (2014)	Tinde	Africa	27.0222	-18.1556	Bedload (<63 μm)	73.421	30.7693	27.1091	-18.227	40.5875	260.528	878.787	3.23885	424.162	157.48	0.933953	20.2326	0.66208	1.14792	0.570159	0.0919211	22.6891	3.31245	0	0	1	0	0	66.7094	1.39984	0.243875	1	0
91	4287	Garzanti et al. (2014)	Matetsi	Africa	26.5792	-18.0792	Bedload (<63 μm)	68.7166	37.116	25.9247	-18.2866	208.692	4272.57	967.622	2.21219	616.118	197.632	0.90361	24.3226	0.613237	1.1604	0.519962	0.0932751	22.7747	3.42458	0	0.83274	0.16726	0	0	62.3174	2.04077	0.178457	1	0
92	4293	Garzanti et al. (2014)	Sinde	Africa	25.7411	-17.8242	Bedload (<63 μm)	77.0829	25.0814	25.8262	-17.6527	60.7032	549.139	1064.79	1.55678	295.134	130.745	1.01812	18.2187	0.696105	1.16108	0.634527	0.0615784	22.0084	3.36283	0	0.999956	0	0	4.4251e-05	61.2263	2.24638	0.704211	1	0
93	4295	Garzanti et al. (2014)	Ngwezi	Africa	25.1847	-17.5361	Bedload (<63 μm)	81.529	28.7989	25.8983	-17.3021	194.614	3925.93	1134.9	1.26996	358.722	89.6141	1.09088	10.617	0.749495	1.16404	0.675492	0.0740022	21.5371	3.26237	0	0.100443	0.0721007	0	0.827456	60.6444	1.7769	0.312412	1	0
94	4296	Garzanti et al. (2014)	Kasaya	Africa	25.0056	-17.4556	Bedload (<63 μm)	85.3084	19.7604	25.4285	-16.7555	269.068	12273	1067.09	1.01212	369.562	110.918	1.13371	9.08557	0.737507	1.16746	0.672682	0.0648258	21.8536	3.22071	0	0	0.884053	0	0.115947	65.7774	2.72207	0.341324	1	0
95	4301	Garzanti et al. (2014)	Thaoge	Africa	22.2417	-19.3639	Bedload (<63 μm)	86.1695	14.7422	21.7183	-18.91	379.262	6990.96	1015.64	0.877159	400.846	168.318			0.465321	1.08495	0.397585	0.0677355	23.0547	3.80092	0	0	1	0	0	66.7094	3.2	0.0995931	1	0
96	4303	Garzanti et al. (2014)	Thaoge	Africa	22.4694	-20.1833	Bedload (<63 μm)	90.9321	10.9866	21.8782	-19.0937	511.368	9362.46	1001.42	0.840633	416.955	160.013			0.449454	1.08052	0.390061	0.0593935	23.1991	3.80538	0	0	1	0	0	66.7094	3.2	0.075992	1	0
97	4305	Garzanti et al. (2014)	Boro	Africa	23.3292	-19.8625	Bedload (<63 μm)	87.7196	12.525	22.8215	-19.2901	261.011	2375.71	963.551	0.801893	52.4514	25.8438			0.442573	1.07486	0.385187	0.0573863	23.199	3.51417	0	0	1	0	0	66.7094	3.2	0	1	0
98	4309	Garzanti et al. (2014)	Rietfontein	Africa	21.5417	-22.0056	Bedload (<63 μm)	84.067	24.8197	20.0087	-21.9801	415.254	11120.9	1361.25	0.75163	475.721	61.5955	1.1871	23.8649	0.362862	0.970012	0.324647	0.0382144	20.1469	4.44386	0	0	0.168052	0	0.831948	61.0787	1.4727	0	1	0
99	4312	Garzanti et al. (2014)	Black Nossob	Africa	18.95	-22.4292	Bedload (<63 μm)	75.1133	35.8273	18.2438	-21.9959	285.394	5347.04	1629.13	1.02087	494.849	53.2771	1.11145	29.0762	0.4078	1.02063	0.354036	0.0537641	18.6534	4.22506	0	0	0.0602822	0.551866	0.387852	60.9904	1.03525	0	0.999997	0
100	4313	Garzanti et al. (2014)	White Nossob	Africa	18.2333	-22.3528	Bedload (<63 μm)	70.9133	57.2749	17.705	-22.2823	185.102	2761.46	1691.64	2.03165	648.208	80.2863	0.943267	28.4157	0.39499	1.0509	0.330887	0.0641034	18.5549	4.04371	0	0	0	0.212982	0.787018	60.2187	1	0	1	0
101	4319	Garzanti et al. (2014)	Fish	Africa	17.7889	-26.8056	Bedload (<63 μm)	63.1475	50.8145	17.3543	-25.0405	706.035	45331.5	1267.93	1.98181	1495.64	111.348	0.817169	25.9401	0.191992	1.13075	0.166968	0.025024	18.7391	4.57623	0.0795793	0.0739686	0.828687	0	0.0177653	64.3192	1.35575	0.000315555	0.999382	0
102	4341	Garzanti et al. (2014)	Swakop	Africa	14.5306	-22.6889	Bedload (<63 μm)	62.0762	60.8668	16.1713	-22.2019	531.821	29279	1228.83	4.2356	2449.1	171.131	0.763054	36.675	0.241683	1.1651	0.215301	0.0263823	20.2808	3.17242	0.436847	0	0.0986142	0.00538497	0.459154	55.6982	1.06445	8.21647e-05	0.763177	0
103	4344	Garzanti et al. (2014)	Omaruru	Africa	14.2667	-22.0861	Bedload (<63 μm)	80.5207	40.6108	15.5558	-21.4309	387.529	11454.9	1147.27	2.61049	2269.64	211.214	0.866759	27.732	0.233894	1.18649	0.20175	0.0321442	20.7381	2.94057	0.611876	0	0.181726	8.52246e-05	0.206313	54.2181	1.09107	0.00389905	0.61993	0
104	4348	Garzanti et al. (2014)	Ugab	Africa	13.6667	-21.1639	Bedload (<63 μm)	70.6698	48.9636	15.6443	-20.6031	580.81	29261.1	1112.28	2.93978	2525.5	187.902	0.974436	20.0727	0.278226	1.17113	0.251331	0.0268957	21.2996	2.98852	0.278474	0.0369054	0.00953888	0.444519	0.230562	55.0342	1.07264	0.00160499	0.790449	0
105	4350	Garzanti et al. (2014)	Huab	Africa	13.4611	-20.9056	Bedload (<63 μm)	73.5072	47.7472	14.6175	-20.1717	386.116	16594.9	917.987	4.45362	1644.89	111.293	0.714086	32.1852	0.191439	1.19665	0.179724	0.0117153	21.5977	2.63673	0.268973	0.002788	0.104342	0.0997835	0.524113	57.3225	1.11752	0.00118463	0.797526	0
106	4352	Garzanti et al. (2014)	Koigab	Africa	13.3222	-20.4722	Bedload (<63 μm)	73.3224	43.4954	13.7876	-20.3263	140.214	2310.3	713.407	5.47582	1512.7	181.117	0.529236	45.2254	0.102235	1.20375	0.0899123	0.012323	20.6983	2.11833	0	0.777009	0.0355057	0	0.187486	61.1668	1.39668	0	0.193263	0
107	4355	Garzanti et al. (2014)	Uniab	Africa	13.2	-20.1889	Bedload (<63 μm)	67.5283	38.8689	13.721	-19.9241	139.447	3914.38	819.312	5.01975	1600.05	182.8	0.585207	41.7922	0.128339	1.18749	0.114305	0.0140341	20.8095	2.23132	0	0.785704	0	0	0.214296	60.9135	1.40737	0.000370403	0.079645	0
108	4362	Garzanti et al. (2014)	Koigab	Africa	14.0417	-20.2361	Bedload (<63 μm)	63.2722	43.2411	14.0612	-20.1508	26.107	164.074	1192.53	9.37697	600.949	137.091	0.49075	40.0988	0.190546	1.16294	0.169306	0.0212408	20.1061	2.33101	0	0	0	0	1	60.1835	1.4	0	0.104611	0
109	4363	Garzanti et al. (2014)	Omatako	Africa	16.8333	-21.1167	Bedload (<63 μm)	79.0114	38.4547	16.7	-20.9866	57.9542	346.145	1481.65	1.4253	473.959	115.105	1.12935	8.81843	0.390103	1.12612	0.345472	0.0446311	19.5623	3.70185	0.579398	0	0.420602	0	0	55.4784	1.40234	0	1	0
110	11	Schneider et al. (2016)	Wambabya	Africa	31.1036	1.55854	Bedload (<63 μm)	76.5993	19.8799	31.2116	1.40067	68.3799	801.495	1094.61	3.62586	804.509	213.056	1.00496	9.4652	1.27716	0.425096	1.13197	0.145198	22.9266	0.871039	0	0	0	0	1	60.1835	1.06171	0.980404	1	0
111	12	Schneider et al. (2016)	Wambabya	Africa	31.3369	1.41485	Bedload (<63 μm)	89.7712	9.3199	31.3353	1.40659	4.14375	6.3828	1147.3	3.44715	93.8962	56.6591	0.989737	15.2538	1.30331	0.419205	1.16896	0.134345	22.6816	0.919844	0	0	0	0	1	60.1835	1	1	1	0
112	13	Schneider et al. (2016)	Wambabya	Africa	31.2118	1.33454	Bedload (<63 μm)	93.5555	6.77204	31.2343	1.30316	10.2494	17.3664	1131.13	3.36514	229.674	120.159	1.00367	16.7937	1.2914	0.417157	1.13596	0.155436	22.733	0.861261	0	0	0	0	1	60.1835	1	1	1	0
113	14	Schneider et al. (2016)	Wambabya	Africa	31.1463	1.29849	Bedload (<63 μm)	84.5367	12.1709	31.1348	1.27298	8.29389	13.7457	1115.61	4.07925	343.934	192.245	0.957935	11.7897	1.26953	0.418791	1.10384	0.165685	22.7773	0.832611	0	0	0	0	1	60.1835	1	1	1	0
114	15	Schneider et al. (2016)	Nkusi	Africa	31.0345	1.18802	Bedload (<63 μm)	86.1406	9.62306	31.037	1.21757	9.26845	18.3384	1138.96	3.10799	117.136	63.4424	0.997345	8.0706	1.25763	0.426753	1.07128	0.186353	22.4786	0.750859	0	0	0	0	1	60.1835	1	1	1	0
115	16	Schneider et al. (2016)	Nkusi	Africa	30.9948	1.12961	Bedload (<63 μm)	86.1989	17.7325	31.1334	0.918149	106.364	1876.57	1197.06	4.51098	458.369	102.884	0.929339	11.3895	1.24394	0.417589	1.04789	0.196051	22.0947	0.667994	0	0	0	0	1	60.1835	1	0.988924	1	0
116	18	Schneider et al. (2016)	Nkusi	Africa	30.9448	1.07989	Bedload (<63 μm)	84.3859	15.831	30.937	0.972559	30.1209	166.811	1197.89	4.07588	226.523	80.5096	0.923408	9.2281	1.26807	0.438874	1.06891	0.199163	21.9813	0.632869	0	0	0	0	1	60.1835	1	1	1	0
117	19	Schneider et al. (2016)	Nkusi	Africa	30.838	0.96402	Bedload (<63 μm)	89.2172	13.3633	30.8173	0.926919	10.2057	29.1519	1234.02	3.60494	220.212	109.312	0.974594	10.4691	1.29444	0.438854	1.08336	0.211086	21.6462	0.57087	0	0	0	0	1	60.1835	1	1	1	0
118	20	Schneider et al. (2016)	Muzizi	Africa	30.7294	0.87096	Bedload (<63 μm)	83.8106	22.1024	30.9581	0.643009	104.604	2644.99	1294.51	5.52427	417.657	82.8579	0.889442	13.1114	1.20154	0.427875	1.01669	0.184853	21.2279	0.539869	0	0	0	0	1	60.1835	1	0.861525	1	0
119	21	Schneider et al. (2016)	Kazinga	Africa	30.0481	-0.125	Bedload (<63 μm)	60.3203	37.7894	30.419	0.123601	203.324	9829.88	1385.14	6.42613	4240.04	627.475	0.852126	12.2911	1.10802	0.419497	0.922844	0.18518	20.5695	0.379052	0	0	0	0	0.889691	60.1835	0.987373	0.309885	0.943068	0
120	22	Schneider et al. (2016)	Crater Lake	Africa	30.3311	0.49667	Bedload (<63 μm)	83.3747	17.998	30.32	0.499264	4.28647	11.5101	1461.9	7.91662	250.937	143.372	0.860614	24.8062	1.4005	0.466515	1.16956	0.23094	19.8662	0.391814	0	0	0	0	0.511612	60.1835	1.02224	0.418719	1	0
121	23	Schneider et al. (2016)	Dura	Africa	30.3801	0.45849	Bedload (<63 μm)	77.8784	20.166	30.362	0.526879	20.0515	126.943	1447.83	7.00382	373.509	130.478	0.857648	15.3945	1.38277	0.465875	1.16334	0.21943	19.8284	0.400296	0	0	0	0	0.197486	60.1835	1.00388	0.947295	1	0
122	24	Schneider et al. (2016)	Dura	Africa	30.3933	0.43675	Bedload (<63 μm)	67.3228	36.1093	30.4113	0.474832	12.6395	30.6666	1336.55	6.16796	289.403	129.481	0.90794	14.2282	1.24944	0.452197	1.06355	0.185893	20.4903	0.388314	0	0	0	0	0.907818	60.1835	1	1	1	0
123	25	Schneider et al. (2016)	Dura	Africa	30.4285	0.33994	Bedload (<63 μm)	78.7678	26.8798	30.4734	0.362641	16.5686	57.4857	1271.03	4.76353	260.162	100.918	0.99096	11.1251	1.11739	0.435056	0.960645	0.156745	21.1047	0.397576	0	0	0	0	1	60.1835	1	0.204875	1	0
124	26	Schneider et al. (2016)	Mpanga	Africa	30.4859	0.17076	Bedload (<63 μm)	61.1844	34.4382	30.4685	0.183024	4.82647	9.8496	1265.05	5.28638	164.958	88.1484	0.895723	18.8471	1.05973	0.428586	0.916499	0.143227	21.3831	0.398876	0	0	0	0	1	60.1835	1	0	1	0
125	27	Schneider et al. (2016)	Mpanga	Africa	30.4139	0.10872	Bedload (<63 μm)	64.6872	32.3872	30.6097	0.0562254	148.075	5108.53	1369.91	5.17787	1844.87	307.665	0.852092	12.2877	1.05959	0.433519	0.893987	0.165607	20.7416	0.375236	0	0	0	0	0.881004	60.1835	1.00875	0.184023	1	0
126	28	Schneider et al. (2016)	Mpanga	Africa	30.4615	0.10075	Bedload (<63 μm)	61.4553	35.656	30.6235	0.0619129	140.777	4752.31	1372.23	5.13379	1833.5	309.891	0.852092	12.2877	1.05309	0.435843	0.887354	0.16574	20.7159	0.374723	0	0	0	0	0.872084	60.1835	1.0094	0.197817	1	0
127	29	Schneider et al. (2016)	Dunga	Africa	30.1727	0.65596	Bedload (<63 μm)	58.8733	53.3121	30.1441	0.661077	6.2111	11.6721	2240.43	21.212	1191.39	554.244	0.66943	21.0515	1.47448	0.376307	1.19428	0.280197	15.6149	0.42501	0	0	0	0	0		1	1	1	0
128	30	Schneider et al. (2016)	Kazi	Africa	30.1583	0.61985	Bedload (<63 μm)	66.0423	47.2193	30.144	0.6188	5.98103	7.7274	2111.67	16.8323	1335.28	701.507	0.69834	20.8681	1.48027	0.384805	1.19823	0.282039	16.272	0.416053	0	0	0	0	0		1	1	1	0
129	31	Schneider et al. (2016)	Igasa	Africa	30.1913	0.57218	Bedload (<63 μm)	61.4988	47.3069	30.1376	0.589535	14.604	42.7032	2075.04	14.8508	1643.55	635.88	0.82376	19.3628	1.49112	0.385317	1.20067	0.290456	16.4313	0.410767	0	0	0	0	0		1	0.920524	1	0
130	32	Schneider et al. (2016)	Mahoma	Africa	30.1686	0.54333	Bedload (<63 μm)	60.4297	49.86	30.123	0.553769	14.0512	40.4352	2120.8	16.7262	1838.9	713.305	0.749117	22.1309	1.48946	0.375979	1.19032	0.299142	16.1557	0.404418	0	0	0	0	0		1	0.84976	1	0
131	34	Schneider et al. (2016)	Mpanga	Africa	30.3931	0.64312	Bedload (<63 μm)	67.8278	33.5875	30.2571	0.670759	40.8692	297.31	1646.89	6.8722	1552.57	528.079	0.863255	15.2803	1.48648	0.437978	1.22445	0.262025	18.8184	0.427126	0	0	0	0	0		1.14588	1	1	0
132	35	Schneider et al. (2016)	Rwimi	Africa	30.2108	0.37306	Bedload (<63 μm)	55.1211	51.3156	30.1044	0.442456	39.5629	265.356	2078.01	16.3831	2964.05	839.5	0.708057	20.9436	1.44359	0.366911	1.12458	0.319001	16.5324	0.402626	0	0	0	0	0.94533	60.1835	1	0.491453	0.88431	0
133	36	Schneider et al. (2016)	Rwimi	Africa	30.2394	0.34174	Bedload (<63 μm)	57.3409	46.9867	30.1092	0.439202	45.1066	276.178	2037.68	15.8522	3028.66	856.715	0.717911	20.4145	1.42733	0.367449	1.11547	0.311862	16.7545	0.403023	0	0	0	0	0.947472	60.1835	1	0.472196	0.888843	0
134	46	Schneider et al. (2016)	Mubuku	Africa	30.1011	0.30675	Bedload (<63 μm)	57.9059	52.0039	29.9848	0.361191	33.0201	243.332	2978.43	23.4777	3830.51	926.961	0.620459	23.5258	1.66867	0.30839	1.0533	0.615368	11.3344	0.419469	0	0	0	0	1	60.1835	1	0.503678	0.616557	0
135	47	Schneider et al. (2016)	Isebo	Africa	30.1102	0.26706	Bedload (<63 μm)	62.6635	44.435	30.0462	0.278234	24.5089	85.9896	1990.2	17.6069	2460.38	867.206	0.684554	20.2421	1.37906	0.351495	1.10021	0.27885	17.316	0.408499	0	0	0	0	1	60.1835	1	0.413056	0.99124	0
136	49	Schneider et al. (2016)	Nyamwamba	Africa	30.0058	0.21374	Bedload (<63 μm)	65.8503	39.8082	29.9517	0.2685	20.7933	93.717	3006.5	23.1018	3076.04	878.079	0.620254	24.5626	1.6745	0.303121	1.06238	0.612116	11.1717	0.419002	0	0	0	0	1	60.1835	1	0.460328	0.503457	0
137	50	Schneider et al. (2016)	Nyamagasani	Africa	29.9498	0.12307	Bedload (<63 μm)	58.6663	54.5792	29.8992	0.217281	28.9253	113.432	2934.89	22.3361	3324.06	945.668	0.642022	24.6717	1.65399	0.298937	1.06928	0.584711	11.7103	0.380916	0	0	0	0	1	60.1835	1	0.575621	0.769209	0
138	BN12	Liu et al. (2016)	Baram	Asia	113.953	4.596	Bedload (clay)	82.8352	40.085	114.616	3.68645	450.347	16326	319.151	10.8362	2726.14	1410.23	0.95237	16.7371	3.29555	0.149944	1.38452	1.91103	24.3345	0.327305	0	0	1	0	0	66.7094	1.5582	0.914148	0.999733	0
139	BN13	Liu et al. (2016)	Baram	Asia	113.95	4.6	Bedload (clay)	82.0695	36.0144	114.616	3.68645	450.347	16326	319.151	10.8362	2726.14	1410.23	0.95237	16.7371	3.29555	0.149944	1.38452	1.91103	24.3345	0.327305	0	0	1	0	0	66.7094	1.5582	0.914148	0.999733	0
140	BN16	Liu et al. (2016)	Baram	Asia	113.951	4.593	Bedload (clay)	83.4148	38.6426	114.616	3.68645	450.347	16326	319.151	10.8362	2726.11	1410.21	0.95237	16.7371	3.29555	0.149944	1.38452	1.91103	24.3345	0.327305	0	0	1	0	0	66.7094	1.5582	0.914148	0.999733	0
141	BN5	Liu et al. (2016)	Trusan	Asia	115.154	4.903	Bedload (clay)	79.0214	43.7653	115.462	4.36515	174.762	2414.69	861.976	14.1538	2213.9	1137.95	0.803413	19.9414	2.87773	0.174347	1.31562	1.56211	22.7844	0.326226	0	0	1	0	0	66.7094	1.22424	0.908571	1	0
142	CK1-1	Liu et al. (2016)	Choshui	Asia	120.433	23.833	Bedload (clay)	79.1041	52.9628	120.961	23.7378	171.328	2981.48	1522.36	24.8076	3811.61	1696.11	0.628865	23.9689	2.74361	0.70666	0.9788	1.76481	15.4246	3.55401	0	0	0.59948	0	0.40052	63.7133	1.56909	0.688479	0.994384	0
143	CK2	Liu et al. (2016)	Choshui	Asia	120.284	23.836	Bedload (clay)	77.6061	51.3728	120.951	23.7393	189.358	3036.33	1495.14	24.3762	3820.52	1716.4	0.628865	23.9689	2.71802	0.708048	0.978564	1.73945	15.5564	3.57284	0	0	0.606715	0	0.393285	63.7622	1.58327	0.676043	0.992298	0
144	CK3	Liu et al. (2016)	Peikang	Asia	120.179	23.515	Bedload (clay)	80.614	48.2672	120.471	23.6249	83.5006	698.487	90.5316	3.24747	1269.11	1703.56			1.7892	0.929106	1.04521	0.743989	22.6367	4.43739	0	0	1	0	0	66.7094	3.19963	0.216066	0.987232	0
145	CK4	Liu et al. (2016)	Pachang	Asia	120.155	23.312	Bedload (clay)	82.6162	43.0305	120.413	23.3354	86.0196	938.701	172.535	6.1404	1854.71	2323.75			2.049	0.976394	1.0396	1.0094	22.5577	4.20774	0	0	1	0	0	66.7094	2.88395	0.300745	0.948649	0
146	CK5	Liu et al. (2016)	Tsengwen	Asia	120.127	23.085	Bedload (clay)	81.3138	47.5709	120.495	23.1933	148.877	1461.26	413.895	11.8755	2592.51	1858.03			2.477	0.98916	1.04607	1.43093	21.4969	3.8764	0	0	1	0	0	66.7094	1.6899	0.676735	0.931193	0
147	CK6	Liu et al. (2016)	Erhjen	Asia	120.185	22.918	Bedload (clay)	81.3323	46.9859	120.35	22.9212	59.8171	348.648	57.7165	4.00502	449.359	487.977			2.38154	1.04974	1.02867	1.35287	23.5948	4.02352	0	0	1	0	0	66.7094	1.80802	0.540599	0.924308	0
148	CK7-1	Liu et al. (2016)	Kaoping	Asia	120.442	22.637	Bedload (clay)	77.9493	57.6888	120.725	23.0213	159.784	3081.09	1128.49	21.4342	3898.54	2175.3	0.618651	18.6299	2.9379	0.919836	1.02472	1.91318	17.9827	3.38279	0	0	1	0	0	66.7094	1.65623	0.844798	1	0
149	CK9-1	Liu et al. (2016)	Peinan	Asia	121.143	22.792	Bedload (clay)	77.2863	57.9495	121.027	23.0291	97.6744	1573.1	1425.2	24.0928	3592.87	1457.98	0.634086	21.9884	2.657	0.750987	1.02128	1.63572	16.3717	3.29691	0	0	1	0	0	66.7094	1.22236	0.942161	1	0
150	EK01S	Liu et al. (2016)	Sesayap	Asia	117.545	3.527	Bedload (clay)	84.2495	36.8768	116.467	4.36719	362.431	10166.7	536.023	13.3614	1932.29	843.877	0.798294	17.8908	2.65173	0.17233	1.39112	1.26061	24.305	0.367312	0	0	1	0	0	66.7094	1.36945	0.917977	1	0
151	EK02	Liu et al. (2016)	Sesayap	Asia	117.546	3.56	Bedload (clay)	84.3267	36.9508	116.467	4.36719	362.431	10166.7	536.023	13.3614	1932.29	843.877	0.798294	17.8908	2.65173	0.17233	1.39112	1.26061	24.305	0.367312	0	0	1	0	0	66.7094	1.36945	0.917977	1	0
152	EK03	Liu et al. (2016)	Sekatak	Asia	117.54	3.502	Bedload (clay)	84.3604	36.7904	116.467	4.36719	362.431	10166.7	536.023	13.3614	1932.29	843.877	0.798294	17.8908	2.65173	0.17233	1.39112	1.26061	24.305	0.367312	0	0	1	0	0	66.7094	1.36945	0.917977	1	0
153	EK04	Liu et al. (2016)	Sekatak	Asia	117.5	3.386	Bedload (clay)	84.5632	37.3456	116.463	4.35753	361.563	9901.79	538.748	13.5082	1933.53	839.057	0.761804	18.6855	2.66134	0.172251	1.39056	1.27078	24.2902	0.366585	0	0	1	0	0	66.7094	1.3514	0.925642	1	0
154	EK05	Liu et al. (2016)	Kayan	Asia	117.47	3.082	Bedload (clay)	84.9278	36.0102	115.872	2.39003	676.9	30666.1	782.193	14.5408	2224.34	827.284	0.821187	17.0535	3.4702	0.133628	1.35854	2.11166	23.3188	0.256443	0.249341	0	0.750659	0	0	61.17	1.2777	0.943448	0.999896	0
155	EK06	Liu et al. (2016)	Kayan	Asia	117.431	3.045	Bedload (clay)	85.2058	34.4068	115.871	2.39003	676.09	30655.5	782.463	14.5453	2224.25	826.883	0.821187	17.0535	3.4702	0.133628	1.35849	2.11171	23.3188	0.256443	0.249428	0	0.750572	0	0	61.1683	1.27703	0.943431	0.999896	0
156	EK07	Liu et al. (2016)	Kayan	Asia	117.395	3.022	Bedload (clay)	85.4766	34.2369	115.871	2.39003	676.09	30655.5	782.463	14.5453	2224.25	826.883	0.821187	17.0535	3.4702	0.133628	1.35849	2.11171	23.3188	0.256443	0.249428	0	0.750572	0	0	61.1683	1.27703	0.943431	0.999896	0
157	EK08	Liu et al. (2016)	Kayan	Asia	117.348	2.851	Bedload (clay)	85.3301	34.0408	117.222	2.958	71.7046	735.302	104.361	6.41595	915.587	1023.4	0.946823	12.2501	2.96765	0.0869292	1.47338	1.49427	27.0075	0.338247	0	0	1	0	0	66.7094	1.81664	0.785036	1	0
158	EK09	Liu et al. (2016)	Kayan	Asia	117.407	2.819	Bedload (clay)	85.3881	33.895	115.822	2.37126	651.162	29617.4	806.917	14.8646	2221.72	816.505	0.821187	17.0535	3.47044	0.133636	1.35436	2.11608	23.3173	0.25641	0.258171	0	0.741829	0	0	60.9962	1.25348	0.952928	0.999893	0
159	EK11	Liu et al. (2016)	Segah	Asia	117.441	2.165	Bedload (clay)	87.964	27.9364	116.983	2.23757	206.529	5819.66	158.876	7.04384	1903.21	971.924	0.9589	11.7775	2.75371	0.124552	1.45706	1.29665	26.8367	0.318617	0.0242959	0	0.975704	0	0	66.11	1.29306	0.945627	1	0
160	EK12	Liu et al. (2016)	Segah	Asia	117.912	2.207	Bedload (clay)	88.3238	25.8574	116.968	2.00062	326.781	14465.3	289.594	9.60102	1921.78	802.386	0.95899	11.78	2.7368	0.136589	1.4309	1.3059	26.153	0.293683	0.00983965	0	0.99016	0	0	66.4649	1.28688	0.864717	0.999865	0
161	EK13	Liu et al. (2016)	Segah	Asia	117.727	2.19	Bedload (clay)	87.8321	26.8635	116.968	2.00062	326.781	14465.3	289.594	9.60102	1921.78	802.386	0.95899	11.78	2.7368	0.136589	1.4309	1.3059	26.153	0.293683	0.00983965	0	0.99016	0	0	66.4649	1.28688	0.864717	0.999865	0
162	EK15	Liu et al. (2016)	Segah	Asia	117.503	2.161	Bedload (clay)	88.3017	27.7429	116.908	1.79869	310.703	7921.12	405.595	11.9504	1915.66	873.853	0.87004	14.9462	2.77464	0.143842	1.40953	1.36511	25.5477	0.271652	0	0	1	0	0	66.7094	1.26615	0.84132	0.999753	0
163	EK17	Liu et al. (2016)	Mahakam	Asia	117.082	-0.584	Bedload (clay)	88.1846	27.3214	116.083	0.0142886	674.01	46713.4	141.692	4.85085	1666.32	818.976	1.01942	10.5241	2.74917	0.250889	1.43078	1.31839	27.1844	0.21076	0	0	1	0	0	66.7094	1.81561	0.393035	0.98763	0
164	EK18	Liu et al. (2016)	Mahakam	Asia	117.087	-0.57	Bedload (clay)	88.1451	28.421	116.085	0.0134745	675.636	46772.1	141.567	4.85095	1666.47	818.532	1.01942	10.5241	2.74827	0.250874	1.43077	1.3175	27.1854	0.210736	0	0	1	0	0	66.7094	1.8152	0.392542	0.987645	0
165	IES-1	Liu et al. (2016)	Wu	Asia	120.512	24.193	Bedload (clay)	80.4769	48.3029	120.853	24.0506	110.602	2023.19	647.061	14.8413	3390.05	2291.57	0.601127	24.3755	2.27198	0.762294	1.04658	1.2254	19.6851	4.07596	0	0	0.96856	0	0.03144	66.451	1.94276	0.493951	0.966742	0
166	IES-2	Liu et al. (2016)	Tachia	Asia	120.562	24.336	Bedload (clay)	80.5132	49.0994	121.086	24.2674	144.04	1244.38	1723.49	23.7397	3833.74	1841.31	0.614467	24.5294	2.90253	0.626622	0.922591	1.97994	13.7976	3.89687	0	0	1	0	0	66.7094	1.5475	0.705826	0.975401	0
167	IES-3	Liu et al. (2016)	Taan	Asia	120.603	24.399	Bedload (clay)	79.5084	50.0834	121.002	24.3752	101.156	760.298	1462.87	23.5544	3849.02	2023	0.585823	23.3156	2.6805	0.659002	0.952186	1.72831	15.0071	4.03349	0	0	1	0	0	66.7094	1.47885	0.796354	1	0
168	IES-4	Liu et al. (2016)	Houlong	Asia	120.766	24.617	Bedload (clay)	82.4381	42.901	120.897	24.4811	62.2268	488.276	540.26	16.2351	2564.33	1602.46			2.25348	0.697449	1.06306	1.19042	19.4498	4.49682	0	0	1	0	0	66.7094	1.4	0.81913	1	0
169	IES-5	Liu et al. (2016)	Chungkang	Asia	120.84	24.663	Bedload (clay)	82.6377	44.0883	120.991	24.6221	53.5485	413.886	446.938	14.2826	2599.73	1665.06			2.18159	0.605488	1.0794	1.10219	19.7847	4.67473	0	0	1	0	0	66.7094	1.4	0.773118	0.993542	0
170	IES-6	Liu et al. (2016)	Touchien	Asia	120.941	24.842	Bedload (clay)	82.5305	44.3755	121.141	24.6711	66.9798	562.156	806.653	18.796	2579.79	1541.61	0.635787	20.7675	2.40499	0.565072	1.04019	1.3648	18.0892	4.46912	0	0	1	0	0	66.7094	1.41716	0.796634	0.976341	0
171	IES-7	Liu et al. (2016)	Fengshang	Asia	120.963	24.853	Bedload (clay)	85.1381	35.5016	121.146	24.8085	43.8275	251.408	230.901	9.20753	1281.67	1209.74			2.18048	0.484345	1.11182	1.06866	20.6054	4.8929	0	0	1	0	0	66.7094	1.81936	0.594916	0.981249	0
172	IES-8	Liu et al. (2016)	Tanshui	Asia	121.43	25.162	Bedload (clay)	82.6078	44.8262	121.499	24.8515	141.874	2536.15	698.701	18.298	3443.56	2077.03	0.61758	23.3841	2.91832	0.389999	1.02855	1.88977	18.4272	4.52791	0	0	1	0	0	66.7094	1.69017	0.758455	0.96429	0
173	LZ01	Liu et al. (2016)	Pampanga	Asia	120.819	14.902	Bedload (clay)	88.173	23.8716	120.926	15.4774	228.347	8440.6	240.795	6.85918	1925.91	1316.6	0.821263	16.9111	2.14482	0.801117	1.21615	0.928669	26.2049	1.1377	0	0.109854	0.890146	0	0	66.212	2.10989	0.143251	0.980445	0
174	LZ02	Liu et al. (2016)	Pampanga	Asia	120.768	14.918	Bedload (clay)	90.8329	20.2976	120.925	15.4742	233.831	8498.13	239.231	6.81848	1926.41	1322.28	0.821263	16.9111	2.14711	0.802457	1.21586	0.931255	26.2124	1.13849	0	0.109854	0.890146	0	0	66.212	2.11873	0.142426	0.979413	0
175	LZ03	Liu et al. (2016)	Pampanga	Asia	120.761	14.939	Bedload (clay)	85.0746	25.1149	120.925	15.4742	232.835	8497.23	239.256	6.81898	1926.32	1321.65	0.821263	16.9111	2.14708	0.802435	1.21586	0.931217	26.2123	1.13848	0	0.109854	0.890146	0	0	66.212	2.11781	0.142442	0.979411	0
176	LZ04-1	Liu et al. (2016)	Lubao	Asia	120.569	14.916	Bedload (clay)	81.4693	30.1244	120.505	15.0259	53.3658	498.798	215.999	7.54349	1564.92	1936.91	0.944251	14.4652	2.56628	1.02457	1.12403	1.44225	26.3677	1.02473	0	0.588499	0.411501	0	0	63.7691	1.93507	0.0437642	0.962845	0
177	LZ06-1	Liu et al. (2016)	Santo Tomas	Asia	120.076	15.034	Bedload (clay)	58.2113	57.0087	120.281	15.0231	51.6532	264.433	382.599	11.8294	1548.15	2679.88	0.780461	16.6135	3.02501	1.1083	1.08617	1.93884	25.4525	0.924647	0	1	0	0	0	61.2264	2.26737	0.0641733	0.975219	0
178	LZ08	Liu et al. (2016)	Bucao	Asia	120.037	15.262	Bedload (clay)	82.0132	26.2566	120.215	15.2442	54.2978	651.07	415.685	12.4258	1651.97	1532.99	1.09354	7.60856	2.90452	1.09192	1.08776	1.81677	25.204	0.955627	0	1	0	0	0	61.2264	1.48636	0.107727	0.998532	0
179	LZ09	Liu et al. (2016)	Lauis	Asia	119.942	15.596	Bedload (clay)	94.8645	34.6935	120.102	15.5978	45.5321	416.308	666.676	17.7038	1999.93	1888.77	0.736357	20.9139	2.79316	1.08697	1.05785	1.73531	23.6813	0.941897	0	1	0	0	0	61.2264	1.5	0.720718	1	0
180	LZ10	Liu et al. (2016)	Nayom	Asia	119.915	15.809	Bedload (clay)	94.6979	13.8902	120.028	15.8276	42.1792	265.542	201.317	8.71018	744.025	766.277	0.890276	17.9124	2.88189	1.09541	1.12055	1.76134	26.5448	0.930233	0	1	0	0	0	61.2264	1.33365	0.0851966	1	0
181	LZ11	Liu et al. (2016)	Dasol	Asia	119.873	15.992	Bedload (clay)	91.5474	15.5472	120.032	15.9634	40.162	229.74	239.196	9.92221	738.833	783.222	0.868621	15.1376	2.86534	1.10582	1.11017	1.75518	26.3696	0.939567	0	1	0	0	0	61.2264	1.3458	0.0419561	1	0
182	LZ12	Liu et al. (2016)	Balincaguin	Asia	119.894	16.075	Bedload (clay)	89.0918	20.0958	120.018	15.9786	51.2122	266.45	211.561	9.12298	743.834	762.177	0.868621	15.1376	2.89036	1.11192	1.11306	1.77729	26.5149	0.94202	0	1	0	0	0	61.2264	1.3255	0.0361757	1	0
183	LZ13	Liu et al. (2016)	Agno	Asia	120.226	15.98	Bedload (clay)	83.8972	28.1382	120.158	15.8943	29.6837	100.383	249.321	10.549	767.824	1038.51	0.811339	20.4293	2.67495	1.05778	1.12449	1.55046	26.4581	0.988151	0	1	0	0	0	61.2264	1.51954	0.0240458	0.974824	0
184	LZ14	Liu et al. (2016)	San Pablo	Asia	120.343	16.031	Bedload (clay)	84.4113	26.7517	120.48	15.9699	55.2516	262.95	20.4336	1.05606	84.4054	171.934			2.32489	0.976507	1.12428	1.20061	27.8024	1.07035	0	0.489456	0.510544	0	0	64.3151	2.83087	0.0036041	0.992576	0
185	LZ16	Liu et al. (2016)	Aringay	Asia	120.358	16.391	Bedload (clay)	92.3101	15.8701	120.474	16.3836	47.3785	401.809	478.928	14.6365	2219.16	1597.57			2.26964	1.0282	1.03375	1.23589	24.8993	1.09961	0	0	1	0	0	66.7094	1.2	0.175624	0.99877	0
186	LZ17	Liu et al. (2016)	Bauang	Asia	120.331	16.517	Bedload (clay)	88.6365	20.4667	120.501	16.5367	65.0461	514.86	608.434	15.3531	1711.22	1132.77	0.513422	25.4152	2.26098	1.00813	1.0462	1.21478	24.1284	1.13	0	0	1	0	0	66.7094	1.2	0.211302	0.978919	0
187	LZ18	Liu et al. (2016)	Baroro	Asia	120.344	16.712	Bedload (clay)	89.4119	19.4963	120.439	16.6733	32.5109	192.31	352.953	12.0996	1391.99	1185.57			2.32118	1.04189	1.05503	1.26615	25.4183	1.13624	0	0	1	0	0	66.7094	1.2	0.138699	0.996757	0
188	LZ19	Liu et al. (2016)	Amburayang	Asia	120.462	14.914	Bedload (clay)	88.7029	21.4905	120.422	14.9145	11.9221	24.5106	190.069	9.60012	813.778	1075.58	0.934273	10.9132	2.86417	1.10229	1.10983	1.75433	26.2962	1.069							1.1	0.142763	1	0
189	LZ20	Liu et al. (2016)	Santa Cruz	Asia	120.459	17.094	Bedload (clay)	84.2908	26.9452	120.567	17.1236	38.3865	222.661	366.455	14.6284	1468.45	1288.81			2.63031	1.00305	1.08908	1.54123	25.3403	1.17059	1	0	0	0	0	50.0344	1.2	0.269453	1	0
190	LZ21	Liu et al. (2016)	Santa Maria	Asia	120.484	17.386	Bedload (clay)	88.0021	23.1302	120.55	17.2874	34.1554	184.559	217.984	10.6168	793.169	751.161			2.67947	1.07014	1.07692	1.60254	26.0681	1.17864	1	0	0	0	0	50.0344	1.2	0.0749616	1	0
191	LZ22	Liu et al. (2016)	Vigan	Asia	120.467	17.559	Bedload (clay)	89.5338	18.4054	120.798	17.4636	193.101	4877.03	736.496	16.8313	2563.24	1144.96	0.78176	22.0989	2.87398	0.741956	1.16784	1.70614	23.197	1.35534	0.371868	0	0.628132	0	0	58.873	1.1621	0.365655	0.999598	0
192	LZ24	Liu et al. (2016)	Laoag	Asia	120.592	18.193	Bedload (clay)	88.7568	19.1864	120.769	18.0673	67.7999	1249.72	414.026	12.9663	2333.37	2296.88	0.686141	22.6539	2.59273	0.718265	1.17844	1.41429	24.9324	1.43629	0	0	1	0	0	66.7094	1.9497	0.262485	0.999572	0
193	LZ25	Liu et al. (2016)	Vintar	Asia	120.623	18.248	Bedload (clay)	88.6112	19.2672	120.807	18.3376	63.1779	566.635	503.426	16.6593	1817.76	2008.58	0.876585	18.6471	2.7363	0.535172	1.26882	1.46748	24.358	1.54315	0	0	1	0	0	66.7094	1.90568	0.272504	1	0
194	LZ30	Liu et al. (2016)	Abulug	Asia	121.426	18.338	Bedload (clay)	85.5867	26.0242	121.15	18.1127	170.581	2359.61	557.267	16.0973	2338.28	1195.78	0.754007	23.6787	2.84304	0.485057	1.28338	1.55966	23.6954	1.80935	0	0	1	0	0	66.7094	1.16664	0.776853	1	0
195	LZ31	Liu et al. (2016)	Cagayan	Asia	121.673	18.123	Bedload (clay)	91.7288	16.483	121.549	17.0056	493.017	27439.4	527.452	11.9116	2855.63	847.512	0.766821	21.3619	2.33166	0.541467	1.27517	1.05649	24.1736	1.77881	0.0159182	0	0.984082	0	0	66.315	1.19356	0.38264	0.994516	0
196	LZ32	Liu et al. (2016)	Cagayan	Asia	121.688	17.894	Bedload (clay)	90.1017	18.9338	121.905	17.8968	76.2057	1026.97	273.473	8.66824	1802.3	967.649	0.782213	21.4833	1.97815	0.716	1.17769	0.800468	25.3932	2.0383	0	0	1	0	0	66.7094	1.2	0.338292	0.997208	0
197	LZ33-1	Liu et al. (2016)	Cagayan	Asia	121.691	17.614	Bedload (clay)	89.3772	19.3183	121.595	16.7627	402.332	19690.5	502.846	11.781	2842.63	895.722	0.766821	21.3619	2.32729	0.519193	1.30423	1.02306	24.3387	1.74889	0	0	1	0	0	66.7094	1.19356	0.37319	0.997264	0
198	LZ34	Liu et al. (2016)	Cagayan	Asia	121.611	17.175	Bedload (clay)	82.531	29.8089	121.49	17.18	124.877	1949.52	331.535	9.06027	2170.6	1080.85	1.28947	7.72098	2.21163	0.537155	1.26689	0.944738	25.2693	1.86568	0	0	1	0	0	66.7094	1.2	0.183396	0.996955	0
199	LZ35	Liu et al. (2016)	Cagayan	Asia	121.614	17.13	Bedload (clay)	87.3462	24.0074	121.378	17.1088	80.2867	710.087	557.668	14.6599	2143.22	1327.47	0.653424	20.5022	2.50105	0.489109	1.28594	1.2151	23.9963	1.7931	0	0	1	0	0	66.7094	1.2	0.357007	1	0
200	LZ36	Liu et al. (2016)	Cagayan	Asia	121.657	16.972	Bedload (clay)	89.7555	20.0037	121.163	16.6312	200.813	4798.42	754.306	15.2771	2796.39	1094.2	0.790364	20.9903	2.26185	0.538008	1.22887	1.03297	23.0497	1.59401	0	0	1	0	0	66.7094	1.19323	0.283612	0.997508	0
201	LZ37	Liu et al. (2016)	Cagayan	Asia	121.745	16.747	Bedload (clay)	92.9837	13.441	121.544	16.339	234.775	5564.04	560.381	12.4252	1877.53	738.865	0.684872	23.0386	2.37871	0.447192	1.36567	1.01305	24.0937	1.6205	0	0	1	0	0	66.7094	1.18796	0.491619	0.999364	0
202	LZ38	Liu et al. (2016)	Cagayan	Asia	121.698	16.77	Bedload (clay)	92.9135	13.0964	121.504	16.6397	81.4088	1139.82	194.574	5.25307	1087.98	558.745	1.12558	19.9002	2.00981	0.46436	1.33836	0.671446	26.163	1.80052	0	0	1	0	0	66.7094	1.2	0.0284612	0.996894	0
203	LZ39	Liu et al. (2016)	Cagayan	Asia	121.556	16.696	Bedload (clay)	88.5434	18.8285	121.448	16.636	56.117	657.428	258.84	7.63284	1066.08	607.369	0.739146	19.9002	2.03802	0.448453	1.3383	0.699723	25.8103	1.77197	0	0	1	0	0	66.7094	1.2	0.0323173	0.998127	0
204	LZ40	Liu et al. (2016)	Cagayan	Asia	121.267	16.587	Bedload (clay)	84.3038	26.7154	121.075	16.3994	115.894	2120.38	847.584	16.5234	2619.11	1127.92	0.756097	18.757	2.10083	0.592559	1.1898	0.911036	22.5936	1.47578	0	0	1	0	0	66.7094	1.19275	0.299654	1	0
205	LZ41	Liu et al. (2016)	Cagayan	Asia	121.094	16.364	Bedload (clay)	91.272	15.842	121.01	16.215	44.4457	339.139	716.437	13.6762	1365.71	816.373	0.797275	22.1612	1.93842	0.652599	1.18643	0.751992	23.3531	1.40287	0	0	1	0	0	66.7094	1.2	0.147794	1	0
206	LZ42	Liu et al. (2016)	Pampanga	Asia	120.92	15.61	Bedload (clay)	89.0599	17.4585	120.985	15.9366	86.3641	417.239	519.06	12.4229	1524.43	1182.81	0.726339	20.224	1.9941	0.738531	1.21563	0.778462	24.7444	1.15277	0	0	1	0	0	66.7094	1.51275	0.11914	1	0
207	LZ43	Liu et al. (2016)	Pampanga	Asia	120.956	15.515	Bedload (clay)	90.4797	15.7205	121.183	15.696	126.812	2397.11	414.763	11.2283	1887.49	1142.04	0.819625	17.0167	2.17892	0.624982	1.30087	0.878047	25.2053	1.17465	0	0	1	0	0	66.7094	1.55526	0.235697	0.992039	0
208	MK01	Liu et al. (2016)	Kelantan	Asia	102.204	6.201	Bedload (clay)	91.9007	18.8194	101.998	5.15803	361.812	12759.4	391.481	11.6729	2175.07	688.629	0.825603	16.8535	2.67995	0.410057	1.51056	1.16939	24.8014	0.692539	0.157836	0	0	0.364855	0.477309	57.5138	1.03974	0.70861	0.999254	0
209	MK02	Liu et al. (2016)	Kelantan	Asia	102.221	6.194	Bedload (clay)	91.3159	21.5694	101.998	5.15803	361.812	12759.4	391.481	11.6729	2175.26	688.823	0.825603	16.8535	2.67995	0.410057	1.51056	1.16939	24.8014	0.692539	0.157836	0	0	0.364855	0.477309	57.5138	1.03994	0.70861	0.999254	0
210	MK03	Liu et al. (2016)	Kelantan	Asia	102.235	6.185	Bedload (clay)	91.9444	20.7182	101.998	5.15803	361.812	12759.4	391.481	11.6729	2175.27	688.828	0.825603	16.8535	2.67995	0.410057	1.51056	1.16939	24.8014	0.692539	0.157836	0	0	0.364855	0.477309	57.5138	1.03995	0.70861	0.999254	0
211	MK06	Liu et al. (2016)	Besut	Asia	102.815	5.603	Bedload (clay)	91.3807	19.1936	102.712	5.49192	44.5821	307.581	126.502	6.97918	1126.28	843.443	0.868161	15.9938	3.34291	0.641492	1.45302	1.8899	25.8985	0.882819	0	0	0	0	1	60.1835	1	0.572538	1	0
212	MK07	Liu et al. (2016)	Dungun	Asia	103.393	4.776	Bedload (clay)	90.7546	23.4806	103.1	4.66948	115.949	2295.95	218.789	9.42734	1541.65	769.657	0.926902	15.0696	3.12842	0.600685	1.50353	1.62489	25.3137	0.804112	0.0253484	0	0	0	0.974652	59.8816	1.04721	0.909099	1	0
213	MK08	Liu et al. (2016)	Pahang	Asia	103.39	3.505	Bedload (clay)	91.4592	21.1175	102.31	3.81427	479.422	29717.1	276.554	9.03293	2177.88	559.867	0.89171	16.2367	2.41414	0.322789	1.58212	0.832013	25.2612	0.58719	0.291995	0	0.205817	0.257077	0.24511	57.062	1.08162	0.592323	0.999966	0
214	MK09	Liu et al. (2016)	Pahang	Asia	103.418	3.502	Bedload (clay)	91.5688	20.9201	102.311	3.81427	483.153	29733.9	276.402	9.02873	2178.24	560.369	0.89171	16.2367	2.41441	0.323053	1.58212	0.832291	25.262	0.587227	0.29183	0	0.206267	0.256932	0.244971	57.0675	1.08239	0.592062	0.999966	0
215	MK10	Liu et al. (2016)	Pahang	Asia	103.44	3.513	Bedload (clay)	91.2805	21.7947	102.311	3.81428	485.984	29751	276.252	9.02436	2178.51	560.54	0.89171	16.2367	2.41469	0.323319	1.58212	0.832568	25.2629	0.587247	0.291663	0	0.206722	0.256785	0.244831	57.0732	1.08255	0.591888	0.999966	0
216	MK11	Liu et al. (2016)	Kemaman	Asia	103.432	4.23	Bedload (clay)	89.8746	26.1555	103.197	4.24548	105.657	2197.4	115.033	7.60017	1344.32	644.646	0.975875	11.6988	3.00845	0.551898	1.55848	1.44997	25.8481	0.737071	0.0899537	0	0.030304	0	0.879742	59.2718	1.012	0.622388	0.998721	0
217	MK12	Liu et al. (2016)	Terengganu	Asia	103.088	5.306	Bedload (clay)	93.5921	15.7969	102.771	5.08588	174.771	4274.65	311.148	10.7472	1538.06	663.058	0.866713	15.9344	3.08688	0.559536	1.47471	1.61217	24.8576	0.823591	0	0	0	0.0467968	0.953203	60.19	1.03882	0.779863	0.961466	0
218	MK13	Liu et al. (2016)	Terengganu	Asia	103.1	5.33	Bedload (clay)	91.6712	21.7274	102.771	5.08588	174.771	4274.65	311.148	10.7472	1538.06	663.058	0.866713	15.9344	3.08688	0.559536	1.47471	1.61217	24.8576	0.823591	0	0	0	0.0467968	0.953203	60.19	1.03882	0.779863	0.961466	0
219	MK14	Liu et al. (2016)	Terengganu	Asia	103.118	5.335	Bedload (clay)	91.6171	21.5423	102.771	5.08588	174.771	4274.65	311.148	10.7472	1538.06	663.058	0.866713	15.9344	3.08688	0.559536	1.47471	1.61217	24.8576	0.823591	0	0	0	0.0467968	0.953203	60.19	1.03882	0.779863	0.961466	0
220	MK15	Liu et al. (2016)	Rajang	Asia	111.808	2.237	Bedload (clay)	84.8479	37.1546	113.524	2.03446	671.459	40561.2	431.65	13.4477	2042.14	838.72	0.806545	18.4578	3.79634	0.164768	1.49351	2.30283	24.8825	0.320085	0.0367018	0.0759209	0.887377	0	0	65.461	1.35746	0.868934	1	0
221	MK16	Liu et al. (2016)	Rajang	Asia	111.814	2.282	Bedload (clay)	84.4301	37.4312	113.524	2.03446	671.459	40561.2	431.65	13.4477	2042.14	838.72	0.806545	18.4578	3.79634	0.164768	1.49351	2.30283	24.8825	0.320085	0.0367018	0.0759209	0.887377	0	0	65.461	1.35746	0.868934	1	0
222	MK17	Liu et al. (2016)	Rajang	Asia	111.834	2.327	Bedload (clay)	84.5983	38.0242	113.524	2.03446	671.459	40561.2	431.65	13.4477	2042.14	838.72	0.806545	18.4578	3.79634	0.164768	1.49351	2.30283	24.8825	0.320085	0.0367018	0.0759209	0.887377	0	0	65.461	1.35746	0.868934	1	0
223	MK18	Liu et al. (2016)	Rajang	Asia	111.834	2.247	Bedload (clay)	84.6085	38.2086	113.524	2.03446	671.459	40561.2	431.65	13.4477	2042.14	838.72	0.806545	18.4578	3.79634	0.164768	1.49351	2.30283	24.8825	0.320085	0.0367018	0.0759209	0.887377	0	0	65.461	1.35746	0.868934	1	0
224	MK19	Liu et al. (2016)	Rajang	Asia	112.158	2.106	Bedload (clay)	84.4759	38.6466	113.55	2.0328	630.439	39865.6	438.701	13.6359	2038.02	826.999	0.806545	18.4578	3.80482	0.16411	1.49351	2.31131	24.8538	0.318807	0.0373421	0.0772456	0.885412	0	0	65.4393	1.33681	0.878503	1	0
225	MR01	Liu et al. (2016)	Mekong	Asia	106.473	10.638	Bedload (clay)	91.3375	21.3579	105.987	11.1577	366.39	22854.4	17.2123	1.1395	988.819	728.921	1.23114	7.31238	1.71343	0.753901	1.14023	0.573199	27.389	1.13453	0	0.0933734	0.906627	0	0	66.2879	3.05468	0.0373662	0.982817	0
226	MR12	Liu et al. (2016)	Mekong	Asia	105.277	10.555	Bedload (clay)	86.5102	34.337	104.625	11.2277	379.129	13296.4	81.1125	2.4686	1818.88	1189.73	1.06395	10.1599	1.45112	0.69459	1.05413	0.39699	27.4041	1.127	0.148619	0	0.851381	0	0	63.2536	2.73884	0.118995	0.983933	0
227	RS06	Liu et al. (2016)	Red	Asia	105.189	21.621	Bedload (clay)	87.7261	30.8835	104.894	22.8804	496.624	35662.2	919.681	16.8466	2953.6	516.628	0.643385	23.6884	1.54149	0.897133	1.0078	0.533694	19.354	4.85988	0.0797385	0	0.405322	0.51494	0	62.845	1.1412	0.106879	0.994796	0
228	RS07	Liu et al. (2016)	Red	Asia	105.188	21.646	Bedload (clay)	89.116	29.7034	104.52	22.4838	312.37	6284.17	784.161	16.0309	2395.68	733.649	0.675712	21.9966	1.71537	0.882557	1.03406	0.681316	19.7647	4.67305	0.148022	0	0.596044	0.255934	0	62.1853	1.30421	0.0458094	0.971903	0
229	RS34	Liu et al. (2016)	Red	Asia	106.518	20.788	Bedload (clay)	85.051	38.5105	106.127	21.4567	393.183	17930.4	153.116	8.24095	1595.57	651.549	0.794571	19.6624	1.64369	0.870653	1.06105	0.582642	22.6741	4.81871	0	0	0.757812	0.242188	0	66.5795	1.94204	0.0451834	0.998786	0
230	RS39	Liu et al. (2016)	Red	Asia	106.364	21.053	Bedload (clay)	83.4413	42.8054	106.098	21.5739	329.383	14629.2	182.81	9.60477	1593.96	576.846	0.794529	19.6562	1.64264	0.878105	1.06353	0.579108	22.4822	4.84193	0	0	0.703203	0.296797	0	66.5393	1.67313	0.0548289	0.998562	0
231	RS40	Liu et al. (2016)	Red	Asia	106.298	21.116	Bedload (clay)	86.6168	34.0983	106.096	21.5861	311.945	14254.4	187.406	9.81591	1592.21	564.842	0.794529	19.6562	1.64424	0.87919	1.06388	0.580353	22.4543	4.84448	0	0	0.695399	0.304601	0	66.5331	1.63298	0.0562707	0.998524	0
232	SU04	Liu et al. (2016)	Idragiri	Asia	102.356	-0.358	Bedload (clay)	91.4733	18.951	101.214	-0.575101	437.764	12783.2	419.204	8.53707	2873.91	1050.5	0.993539	13.2125	2.35227	0.279816	1.56372	0.788553	24.1952	0.321382	0.294431	0	0.393168	0	0.312402	58.6324	1.39087	0.530796	0.9925	0
233	SU05	Liu et al. (2016)	Idragiri	Asia	102.527	-0.365	Bedload (clay)	91.3248	17.8311	101.254	-0.566863	466.772	13190.4	406.659	8.32494	2876.26	1075.94	0.992057	13.2693	2.34932	0.278797	1.56278	0.786536	24.2732	0.322841	0.284873	0	0.410898	0	0.304229	58.8368	1.42842	0.528005	0.99274	0
234	SU06	Liu et al. (2016)	Idragiri	Asia	102.389	-0.589	Bedload (clay)	91.701	21.3681	102.244	-0.788335	96.9864	1299.19	139.371	5.38268	798.498	519.362	1.17106	6.07173	2.39102	0.286465	1.53847	0.852553	25.8364	0.36434	0	0	1	0	0	66.7094	1.46516	0.695593	1	0
235	SU07	Liu et al. (2016)	Malik-Malik	Asia	103.099	-1.267	Bedload (clay)	96.2754	9.70276	103.127	-1.33915	26.4426	238.877	56.8388	3.17822	159.273	124.373	1.27598	2.35893	2.51716	0.310557	1.55625	0.960915	26.4529	0.348293	0	0	1	0	0	66.7094	1.2	0.388152	1	0
236	SU08	Liu et al. (2016)	Batang Hari	Asia	103.567	-1.578	Bedload (clay)	92.2471	19.2117	102.153	-1.71966	683.41	38587.8	338.052	6.97971	3751.98	1396.69	1.00726	13.5649	2.8265	0.329557	1.54664	1.27987	24.3214	0.31121	0.251596	0	0.685373	0	0.0630307	60.7513	1.49591	0.533225	0.999201	0
237	SU09	Liu et al. (2016)	Batang Hari	Asia	103.252	-1.712	Bedload (clay)	92.1781	18.5802	102.059	-1.71447	595.251	37662.6	378.416	7.43218	3752.27	1340.76	0.880579	14.8696	2.6741	0.325394	1.54145	1.13266	24.4258	0.319336	0.282984	0	0.652449	0	0.0645675	60.1461	1.47812	0.548458	0.99901	0
238	SU10	Liu et al. (2016)	Lalang	Asia	103.685	-2.052	Bedload (clay)	96.0576	9.74741	103.48	-2.07933	92.1648	2959.62	42.5208	2.49122	136.431	75.1417	1.29267	1.96395	2.63742	0.333909	1.57252	1.0649	26.5373	0.351511	0	0	1	0	0	66.7094	1.31834	0.164547	1	0
239	SU11	Liu et al. (2016)	Banyuasin	Asia	103.94	-2.381	Bedload (clay)	93.8211	14.929	103.815	-2.36943	42.4658	485.911	39.0514	1.97406	89.3406	63.0071	1.29825	1.6203	2.59203	0.350483	1.54218	1.04985	26.6014	0.362887	0	0	1	0	0	66.7094	1.2	0.148527	1	0
240	SU12	Liu et al. (2016)	Banyuasin	Asia	104.109	-2.605	Bedload (clay)	92.6579	17.274	103.95	-2.59763	55.307	740.218	26.128	1.89135	76.1195	59.371	1.32876	1.55462	2.57644	0.358812	1.53575	1.04069	26.6587	0.366837	0	0	1	0	0	66.7094	1.43846	0.097423	0.997352	0
241	SU13	Liu et al. (2016)	Musi	Asia	104.719	-3.02	Bedload (clay)	92.7176	15.0392	103.336	-3.21424	603.619	35882.4	276.036	5.09763	3165.07	1239.49	1.01972	10.7207	2.83972	0.35082	1.58369	1.25603	25.162	0.332543	0.255062	0	0.744938	0	0	61.0572	1.50904	0.267546	0.998365	0
242	SU14	Liu et al. (2016)	Ogar	Asia	104.737	-3.047	Bedload (clay)	94.6683	11.5551	103.337	-3.21424	605.859	35900.6	275.896	5.09568	3165.29	1240.13	1.01972	10.7207	2.8396	0.35084	1.58367	1.25593	25.1631	0.332543	0.254934	0	0.745066	0	0	61.0598	1.50983	0.267624	0.998322	0
243	SU16B	Liu et al. (2016)	Komering	Asia	104.862	-3.053	Bedload (clay)	94.9912	10.6681	104.385	-3.93352	446.702	19325.6	190.96	3.74118	2212.09	1176.76	0.971501	11.3328	2.82335	0.414967	1.55942	1.26393	25.9268	0.353786	0.260038	0	0.739962	0	0	60.9596	1.76529	0.248222	0.991155	0
244	TD-1	Liu et al. (2016)	Hualien	Asia	121.609	23.937	Bedload (clay)	77.0362	56.9071	121.394	23.8453	87.8915	1513.3	1236.63	23.4433	3558.69	1500.01	0.567572	23.665	2.69649	0.524641	1.07936	1.61713	16.7514	3.65277	0	0	0.172295	0	0.827705	61.1022	1.23617	0.784876	0.996066	0
245	TD-11	Liu et al. (2016)	Hsiukuluan	Asia	121.446	23.489	Bedload (clay)	77.6804	54.9962	121.24	23.3835	98.9755	1756.1	1239.06	23.0952	3765.14	1583.58	0.619961	21.3358	2.53321	0.629328	1.0427	1.49051	17.1104	3.46441	0	0	0.783429	0	0.216571	65.0132	1.27402	0.899964	0.999912	0
246	TD-13	Liu et al. (2016)	Hualien	Asia	121.491	23.731	Bedload (clay)	76.7906	52.0647	121.347	23.7138	55.5913	559.84	1229.95	23.0273	3203.39	1442.01	0.595411	22.6319	2.63512	0.550401	1.05723	1.57789	17.0467	3.57512	0	0	0	0	1	60.1835	1.08217	0.752402	1	0
247	TD-16	Liu et al. (2016)	Peinan	Asia	121.123	22.813	Bedload (clay)	77.2856	60.8817	121.026	23.0307	94.3098	1560.55	1435.41	24.2144	3573.64	1438.63	0.634086	21.9884	2.66065	0.751234	1.02014	1.64051	16.3148	3.29539	0	0	1	0	0	66.7094	1.21391	0.944903	1	0
248	TD-17	Liu et al. (2016)	Peinan	Asia	121.145	22.888	Bedload (clay)	72.9244	56.1354	121.058	23.0953	84.3521	1019.22	1449.16	23.8403	3521.46	1495.27	0.634086	21.9884	2.61376	0.722348	1.01047	1.60329	16.1984	3.32255	0	0	1	0	0	66.7094	1.19781	0.93368	1	0
249	TD-18	Liu et al. (2016)	Peinan	Asia	121.144	22.888	Bedload (clay)	77.256	60.1617	120.955	22.912	59.9252	508.558	1486.08	25.7816	3084.86	1565.87	0.628188	22.1693	2.7804	0.807918	1.03071	1.74969	16.1122	3.22893	0	0	1	0	0	66.7094	1.22773	0.986828	1	0
250	TD-19	Liu et al. (2016)	Hsiukuluan	Asia	121.356	23.316	Bedload (clay)	79.0239	52.4048	121.182	23.3032	60.8395	958.684	1445.07	24.6232	3665.74	1519.19	0.620265	21.3154	2.60607	0.6537	1.00902	1.59705	16.0167	3.40088	0	0	0.983659	0	0.0163405	66.5746	1.17008	0.908099	1	0
251	TH-1	Liu et al. (2016)	Tha-Chin	Asia	100.249	13.544	Bedload (clay)	85.7516	25.5273	100.045	13.704	111.409	1629.16	6.66947	0.947904	52.4538	37.0342			1.0541	0.873636	0.973969	0.0801343	28.0606	1.39211	0	0	1	0	0	66.7094	3.18176	0.00454927	0.996589	0
252	TH-15	Liu et al. (2016)	Pasak	Asia	100.722	14.559	Bedload (clay)	90.8826	19.9205	101.18	15.7469	531.096	15242.8	239.63	5.51527	1766	519.43	0.831387	17.5685	1.1807	0.819978	0.978827	0.201875	26.6209	1.97487	0.146228	0.317769	0.384481	0.151523	0	60.8471	1.60461	0.211144	0.990168	0
253	TH-16	Liu et al. (2016)	Pasak	Asia	101.085	14.835	Bedload (clay)	91.3604	17.621	101.205	15.9458	447.949	12844.6	253.043	5.60981	1735.77	535.366	0.831387	17.5685	1.18148	0.823275	0.968229	0.213247	26.5669	2.00849	0.173531	0.377101	0.368888	0.0804812	0	60.2912	1.60461	0.211189	0.989829	0
254	TH-17	Liu et al. (2016)	Pasak	Asia	100.925	14.562	Bedload (clay)	91.8107	15.4075	101.188	15.7712	499.113	14918.9	243.869	5.5737	1762.78	521.777	0.831387	17.5685	1.1807	0.819961	0.97679	0.203912	26.598	1.98169	0.149403	0.324668	0.371117	0.154813	0	60.701	1.60461	0.214794	0.990524	0
255	TH-18	Liu et al. (2016)	Prachiburi	Asia	101.691	13.986	Bedload (clay)	92.1045	18.9546	101.847	14.1929	118.329	2142.84	321.815	6.26664	1304.61	556.872	0.861221	16.4955	1.25427	0.777169	1.09083	0.163435	25.7605	1.65171	0	0	0.997569	0.00243056	0	66.7084	1.76978	0.568128	1	0
256	TH-19	Liu et al. (2016)	Bangpakong	Asia	101.386	14.054	Bedload (clay)	92.6852	17.0618	101.952	13.8553	261.283	8752.22	167.61	3.36355	1565.41	788.19	1.1698	11.409	1.39759	0.775923	1.11981	0.277783	26.7924	1.43412	0	0	0.62462	0.37538	0	66.4709	2.22481	0.268472	0.999013	0
257	TH-2	Liu et al. (2016)	Mae Klong	Asia	99.984	13.383	Bedload (clay)	87.5708	28.784	99.0503	14.7207	544.805	27427.3	469.389	10.3115	2118.86	616.211	0.749588	19.9714	1.55161	0.851286	1.0279	0.523714	25.4968	1.54647	0.0369935	0	0.417671	0.415042	0.130293	63.4875	1.37824	0.315922	0.972106	0
258	TH-20	Liu et al. (2016)	Bangpakong	Asia	101.208	13.729	Bedload (clay)	91.5373	20.7462	101.622	13.5273	149.433	3010.7	80.6408	2.4364	775.549	496.403	1.0227	11.9959	1.44111	0.767712	1.12208	0.319036	27.32	1.2496	0	0	0.664409	0.335591	0	66.5073	2.16944	0.171231	0.996198	0
259	TH-21	Liu et al. (2016)	Bangpakong	Asia	101.004	13.485	Bedload (clay)	90.7731	22.1963	101.587	13.7992	405.884	19681.3	115.065	2.88665	1589.69	755.637	1.16982	12.6658	1.3669	0.782872	1.10379	0.263114	27.1699	1.39244	0	0	0.77618	0.22382	0	66.5918	2.45689	0.186549	0.997961	0
260	TH-3	Liu et al. (2016)	Petch	Asia	99.983	13.213	Bedload (clay)	87.4176	32.3426	99.8169	13.2847	75.1577	1339.11	32.3417	2.11673	612.08	219.171	0.681769	20.7081	0.931605	0.849208	0.916977	0.0146283	27.8546	1.25993	0	0	1	0	0	66.7094	2.65345	0.0530722	0.997871	0
261	TH-4	Liu et al. (2016)	Petch	Asia	99.945	13.069	Bedload (clay)	85.1882	33.3458	99.8169	13.2847	74.9777	1338.97	32.3448	2.11678	612.062	219.164	0.681769	20.7081	0.931605	0.849208	0.916977	0.0146283	27.8546	1.25993	0	0	1	0	0	66.7094	2.65339	0.0530776	0.997871	0
262	TH-5	Liu et al. (2016)	Mae Klong	Asia	99.848	13.701	Bedload (clay)	86.5954	31.3201	99.0237	14.7666	470.867	26386.8	485.477	10.6099	2111.88	623.296	0.749606	19.9734	1.57465	0.851103	1.03175	0.542896	25.4087	1.55377	0.0384575	0	0.39529	0.431517	0.134736	63.3029	1.37782	0.322897	0.971141	0
263	TH-6	Liu et al. (2016)	Mae Klong	Asia	99.504	14.04	Bedload (clay)	86.903	29.2273	99.0874	15.1343	392.754	14558.3	607.056	11.0307	2082.45	546.447	0.749606	19.9734	1.43051	0.815813	1.02674	0.403765	24.8121	1.66877	0	0	0.383224	0.524273	0.0925037	64.9092	1.22814	0.375181	0.973126	0
264	TH-7	Liu et al. (2016)	Mae Klong	Asia	99.642	13.95	Bedload (clay)	86.3306	31.6757	99.0062	14.7918	413.719	25691.8	497.533	10.8465	2093.58	587.286	0.749606	19.9734	1.5906	0.850886	1.03441	0.556181	25.3402	1.55802	0.0394977	0	0.378934	0.443189	0.13838	63.162	1.29671	0.331114	0.970456	0
265	TH-8	Liu et al. (2016)	Tha-Chin	Asia	100.189	13.801	Bedload (clay)	88.0717	27.3047	100.042	13.7065	97.9658	1599.66	6.70203	0.937524	51.1095	36.0191			1.05235	0.873788	0.973553	0.0788016	28.0607	1.39255	0	0	1	0	0	66.7094	3.18142	0.00457241	0.996526	0
266	WK02	Liu et al. (2016)	Tayan	Asia	110.312	0.266	Bedload (clay)	92.9491	17.2869	110.408	0.315407	40.122	356.157	49.5325	2.58782	310.345	316.605			3.03218	0.23706	1.63158	1.4006	26.6787	0.380589	0	0	1	0	0	66.7094	1.49215	0.0112804	1	0
267	WK04	Liu et al. (2016)	Landak	Asia	109.961	0.387	Bedload (clay)	91.2434	20.8627	109.903	0.695554	172.886	3554.26	196.726	6.95952	1632.3	973.242	1.11271	7.79429	3.07042	0.217421	1.57675	1.49367	25.831	0.362405	0.0938179	0	0.906182	0	0	64.4711	1.36695	0.325014	1	0
268	WK05	Liu et al. (2016)	Landak	Asia	109.96	0.386	Bedload (clay)	91.7274	20.1733	109.903	0.69474	172.976	3568.34	196.224	6.94583	1632.3	972.531	1.11271	7.79429	3.07016	0.217436	1.5769	1.49326	25.8337	0.362396	0.097395	0	0.902605	0	0	64.3897	1.36695	0.324605	1	0
269	WK06	Liu et al. (2016)	Punggur Kecil	Asia	109.321	0	Bedload (clay)	91.5619	20.0644	109.779	0.386176	315.554	8747.72	104.499	4.77175	1656.04	1123.12	1.1127	7.79425	3.00618	0.230446	1.60286	1.40332	26.2637	0.366303	0.332483	0	0.667517	0	0	59.5851	1.85008	0.360059	0.998485	0
270	WK07	Liu et al. (2016)	Gular	Asia	108.968	0.317	Bedload (clay)	88.8312	26.9633	109.295	0.530152	118.889	1654.24	83.4652	5.8456	1041.89	937.756	1.00493	11.9979	2.82419	0.268963	1.56823	1.25597	26.4475	0.366463	0.559291	0	0.440709	0	0	55.7833	1.839	0.382991	0.999789	0
271	WK08	Liu et al. (2016)	Punggaf Besar	Asia	109.359	-0.272	Bedload (clay)	90.2108	24.767	109.779	0.386176	312.618	8743.17	104.552	4.77356	1656.04	1123.2	1.1127	7.79425	3.00614	0.230443	1.60285	1.40329	26.2632	0.366346	0.332656	0	0.667344	0	0	59.582	1.85008	0.360247	0.998973	0
272	DJX	Bi et al. (2015)	Dajia	Asia	120.56	24.34	Bedload (clay)	77.9783	47.276	121.085	24.2676	145.772	1251.44	1719.37	23.6349	3836.25	1844.45	0.614257	16.6513	2.8969	0.627347	0.92295	1.97395	13.8399	3.89916	0	0	1	0	0	66.7094	1.5475	0.704956	0.97532	0
273	LJ1	Bi et al. (2015)	Jiaojiang	Asia	121.31	28.7417	Bedload (clay)	80.4855	39.942	120.841	28.8736	183.665	5374.92	362.793	16.2813	1377.14	343.372	0.72233	20.315	1.50119	0.483336	1.02646	0.474728	15.3964	7.92916	0.002158	0	0.830655	0.167187	0	66.5636	1.48009	0.798277	0.991077	0
274	LJ2	Bi et al. (2015)	Jiaojiang	Asia	121.25	28.7533	Bedload (clay)	80.7854	40.2203	120.835	28.8746	176.34	5309.5	365.381	16.3159	1376.4	343.913	0.72233	20.3659	1.50197	0.483436	1.0268	0.475164	15.3846	7.93039	0.002185	0	0.828569	0.169246	0	66.5614	1.48048	0.798769	0.992386	0
275	LYX	Bi et al. (2015)	Lanyang	Asia	121.82	24.71	Bedload (clay)	77.4165	57.2176	121.554	24.5876	77.4619	866.854	891.758	20.3682	3515.76	2252.97	0.622866	15.275	2.87992	0.448702	1.02681	1.85311	17.5182	4.20895	0	0	1	0	0	66.7094	1.54973	0.79143	0.943991	0
276	MJ	Bi et al. (2015)	Minjiang	Asia	119.88	26.07	Bedload (clay)	90.657	24.3467	117.94	26.6959	544.247	60207.9	535.154	14.9854	2152.96	316.521	0.783662	20.0439	1.67893	0.611167	1.0959	0.583033	17.397	6.852	0.517734	0	0.193773	0.03979	0.248703	55.0636	1.14686	0.831716	0.992765	0
277	MLX	Bi et al. (2015)	Mulanxi	Asia	119.09	25.42	Bedload (clay)	83.3568	36.6786	118.761	25.4337	104.647	1647.97	323.558	11.9431	1423.88	360.636	0.770772	17.7951	1.30081	0.627893	1.01882	0.281999	18.9429	6.11246	1	0	0	0	0	50.0344	1.14721	0.481394	0.974692	0
278	OJ1	Bi et al. (2015)	Oujiang	Asia	120.74	28.01	Bedload (clay)	81.0659	42.0323	119.816	28.2463	356.123	17232.1	558.888	19.3642	1910.68	388.989	0.663592	22.647	1.66782	0.51781	1.06768	0.600145	15.4778	7.5623	0.413422	0	0.445311	0.121225	0.020042	57.1337	1.39487	0.883942	0.994931	0
279	OJ2	Bi et al. (2015)	Oujiang	Asia	120.62	28.03	Bedload (clay)	81.4108	41.2427	119.674	28.2247	347.231	14762.4	574.414	19.3472	1909.76	398.739	0.663592	22.6169	1.67678	0.521977	1.06768	0.609105	15.5321	7.55468	0.455502	0	0.379597	0.141506	0.023395	56.1785	1.37789	0.886903	0.995941	0
280	OJ3	Bi et al. (2015)	Oujiang	Asia	120.47	28.14	Bedload (clay)	82.1035	39.7772	119.632	28.2296	321.298	14031.5	587.174	19.5062	1905.09	400.165	0.663592	22.7293	1.68237	0.523281	1.06838	0.613993	15.4988	7.55719	0.452007	0	0.374503	0.148877	0.024613	56.1681	1.37244	0.896337	0.998764	0
281	WX	Bi et al. (2015)	Wu	Asia	120.51	24.19	Bedload (clay)	78.618	47.665	120.854	24.0496	108.616	2020.5	649.425	14.8605	3390.27	2296.78	0.600889	7.42307	2.2717	0.762924	1.04669	1.22501	19.6983	4.07598	0	0	0.968418	0	0.031582	66.4498	1.94544	0.495861	0.966798	0
282	FYJ	Bi et al. (2015)	Feiyunjiang	Asia	120.64	27.76	SPM (clay)	80.6013	42.7514	119.965	27.7479	149.052	2581.55	553.517	18.1938	1666.06	609.445	0.675871	23.0299	1.69782	0.52839	1.06899	0.628831	15.7355	7.26888	0.582392	0	0.417608	0	0	55.4334	1.69404	0.870707	1	0
283	LJ3	Bi et al. (2015)	Jiaojiang	Asia	121.071	28.887	SPM (clay)	82.4335	39.528	120.916	29.0873	130.777	1621.05	337.391	14.698	1224.11	335.122	0.72233	19.5068	1.45397	0.478321	1.02943	0.424544	15.335	8.04949	0	0	0.457658	0.542342	0	66.2613	1.3451	0.706536	0.995723	0
284	LJ4	Bi et al. (2015)	Jiaojiang	Asia	121.12	28.8374	SPM (clay)	82.0836	39.3967	120.755	28.8817	150.798	4399.62	397.956	16.7206	1373.86	352.531	0.72233	20.705	1.51497	0.484884	1.03111	0.483856	15.2479	7.93907	0.002636	0	0.793115	0.204248	0	66.5239	1.47191	0.791748	0.996664	0
285	OJ4	Bi et al. (2015)	Oujiang	Asia	119.93	28.44	SPM (clay)	80.6869	42.8256	119.392	28.299	228.095	7202.57	558.437	18.6543	1866.18	435.989	0.657799	22.2386	1.68502	0.529754	1.07636	0.608664	15.7607	7.61938	0.483016	0	0.380926	0.088108	0.04795	56.0571	1.32606	0.908482	0.999343	0
286	Tumen	Chen and Wang (1996)	Tumen	Asia	129.882	42.9956	SPM	65.4336	48.8487	129.283	42.6924	455.071	24812.4	769.661	11.3478	2446.55	39.5341	0.672872	11.564	0.651834	0.94595	0.548696	0.103138	2.74191	12.3532	0.566974	0.14894	0.256004	0	0.0280809	54.7749	1.15622	0.825567	0.987342	0
287	CJ-33	Chetelat et al. (2013)	Xiangjiang	Asia	112.947	28.1227	SPM	82.4782	33.5878	112.459	26.4708	886.547	83313.6	346.691	9.8553	2100.2	279.15	0.775177	18.4569	1.48891	0.50553	1.04138	0.447524	17.2732	8.00088	0.0867557	0	0.66171	0.251535	0	63.9194	1.20569	0.625214	0.944562	0
288	CJ-34	Chetelat et al. (2013)	Ganjiang	Asia	115.868	28.6701	SPM	80.5186	35.7012	115.051	26.7135	768.864	83547.9	284.388	9.11715	2112.14	310.374	0.823527	17.1467	1.58075	0.549321	1.05146	0.529292	17.7162	7.85397	0.143784	0	0.794471	0.0410882	0.020656	63.0748	1.23442	0.555862	0.956056	0
289	FeiYunJiang_SPM_1	Guo et al. (2018)	Feiyunjiang	Asia	120.636	27.7629	SPM	69.7878	50.7897	119.965	27.7479	149.052	2581.55	553.517	18.1938	1666.01	609.367	0.675871	23.0299	1.69782	0.52839	1.06899	0.628831	15.7355	7.26888	0.582392	0	0.417608	0	0	55.4334	1.69387	0.870707	1	0
290	FeiYunJiang_SPM_2	Guo et al. (2018)	Feiyunjiang	Asia	120.546	27.7915	SPM	74.1639	49.3125	119.965	27.7479	149.052	2581.55	553.517	18.1938	1666.03	609.397	0.675871	23.0299	1.69782	0.52839	1.06899	0.628831	15.7355	7.26888	0.582392	0	0.417608	0	0	55.4334	1.69394	0.870707	1	0
291	JiaoJiang_SPM_1	Guo et al. (2018)	Jiaojiang	Asia	121.25	28.7533	SPM	72.1614	48.9566	120.835	28.8746	176.34	5309.5	365.381	16.3159	1376.4	343.913	0.72233	20.3659	1.50197	0.483436	1.0268	0.475164	15.3846	7.93039	0.002185	0	0.828569	0.169246	0	66.5614	1.48048	0.798769	0.992386	0
292	JiaoJiang_SPM_10	Guo et al. (2018)	Jiaojiang	Asia	121.367	28.692	SPM	70.8485	50.8869	120.851	28.8693	192.35	5505.72	355.377	16.0438	1378.02	347.85	0.72233	20.0184	1.4996	0.483158	1.02604	0.47356	15.4359	7.92658	0.002107	0	0.834679	0.163215	0	66.5676	1.5026	0.78684	0.987045	0
293	JiaoJiang_SPM_11	Guo et al. (2018)	Jiaojiang	Asia	121.143	28.8419	SPM	69.2559	48.9812	120.755	28.8817	153.526	4404.16	397.559	16.7061	1374.14	352.446	0.72233	20.6837	1.51486	0.484875	1.03113	0.483728	15.2499	7.93911	0.002634	0	0.793329	0.204038	0	66.5241	1.47147	0.790932	0.996033	0
294	JiaoJiang_SPM_12	Guo et al. (2018)	Jiaojiang	Asia	121.426	28.6869	SPM	58.3621	68.6956	120.855	28.8676	197.629	5542.88	353.056	15.9482	1378.42	347.514	0.72233	19.8842	1.49915	0.483086	1.02591	0.47324	15.4482	7.92571	0.002093	0	0.835787	0.16212	0	66.5687	1.50175	0.781798	0.983141	0
295	JiaoJiang_SPM_2	Guo et al. (2018)	Jiaojiang	Asia	120.908	28.8899	SPM	80.4108	34.6091	120.604	28.7406	120.279	2343.67	453.177	18.2452	1350.98	415.655	0.669616	21.9403	1.56177	0.489453	1.03466	0.527107	15.1339	7.86388	0.004949	0	0.995051	0	0	66.5862	1.5363	0.851881	0.997785	0
296	JiaoJiang_SPM_3	Guo et al. (2018)	Jiaojiang	Asia	121.071	28.887	SPM	74.7845	44.2803	120.916	29.0873	130.777	1621.05	337.391	14.698	1224.11	335.122	0.72233	19.5068	1.45397	0.478321	1.02943	0.424544	15.335	8.04949	0	0	0.457658	0.542342	0	66.2613	1.3451	0.706536	0.995723	0
297	JiaoJiang_SPM_4	Guo et al. (2018)	Jiaojiang	Asia	121.12	28.8374	SPM	78.4158	43.6842	120.755	28.8817	150.798	4399.62	397.956	16.7206	1373.86	352.531	0.72233	20.705	1.51497	0.484884	1.03111	0.483856	15.2479	7.93907	0.002636	0	0.793115	0.204248	0	66.5239	1.47191	0.791748	0.996664	0
298	JiaoJiang_SPM_5	Guo et al. (2018)	Jiaojiang	Asia	121.121	28.8375	SPM	71.9501	45.8679	120.755	28.8817	150.798	4399.62	397.956	16.7206	1373.86	352.533	0.72233	20.705	1.51497	0.484884	1.03111	0.483856	15.2479	7.93907	0.002636	0	0.793115	0.204248	0	66.5239	1.47191	0.791748	0.996664	0
299	JiaoJiang_SPM_6	Guo et al. (2018)	Jiaojiang	Asia	121.237	28.7739	SPM	75.3288	45.6824	120.831	28.8764	173.314	5256.01	367.743	16.3512	1376.11	343.632	0.72233	20.358	1.50264	0.483493	1.02694	0.475703	15.3735	7.93111	0.002207	0	0.826824	0.170969	0	66.5596	1.4773	0.798382	0.992586	0
300	JiaoJiang_SPM_7	Guo et al. (2018)	Jiaojiang	Asia	121.42	28.6847	SPM	73.9283	48.5064	120.855	28.8676	197.539	5542.83	353.059	15.9483	1378.42	347.515	0.72233	19.8844	1.49915	0.483086	1.02591	0.473241	15.4482	7.92571	0.002093	0	0.835785	0.162122	0	66.5687	1.50175	0.781805	0.983143	0
301	JiaoJiang_SPM_8	Guo et al. (2018)	Jiaojiang	Asia	121.239	28.7909	SPM	60.8017	63.2926	120.83	28.8764	171.163	5239.4	368.462	16.3571	1375.88	343.8	0.72233	20.3648	1.50288	0.483521	1.02699	0.475893	15.3704	7.9313	0.002214	0	0.826275	0.171511	0	66.5591	1.47749	0.798646	0.992992	0
302	JiaoJiang_SPM_9	Guo et al. (2018)	Jiaojiang	Asia	120.953	28.8773	SPM	78.7233	42.9211	120.627	28.7554	126.543	2525.92	438.837	17.9374	1353.54	416.302	0.669616	21.657	1.55345	0.488749	1.03506	0.518399	15.1875	7.87339	0.004592	0	0.987709	0.007699	0	66.591	1.56033	0.847631	0.997944	0
303	JinJiang_SPM_1	Guo et al. (2018)	Jinjiang	Asia	118.603	24.8715	SPM	74.0604	49.364	118.173	25.2014	170.522	5187.01	437.469	13.6623	1495.97	308.936	0.709232	19.1005	1.32963	0.601017	1.04725	0.282385	18.5925	5.9608	0.864397	0	0.125537	0.010066	0	51.5152	1.18449	0.546546	0.991939	0
304	JinJiang_SPM_2	Guo et al. (2018)	Jinjiang	Asia	118.49	24.9787	SPM	87.0517	26.5036	118.164	25.208	154.939	5056.54	447.111	13.876	1497.26	310.447	0.709232	19.5702	1.33385	0.600916	1.04918	0.284668	18.5463	5.95748	0.868541	0	0.121133	0.010326	0	51.4619	1.1835	0.557778	0.99226	0
305	JiuLongJiang_SPM_1	Guo et al. (2018)	Jiulongjiang	Asia	117.848	24.4262	SPM	81.8479	37.8624	117.406	24.9937	271.234	14285.2	537.927	14.8307	1665.72	304.86	0.710213	20.6486	1.43608	0.589388	1.08479	0.35129	18.4388	5.87626	0.669186	0	0.274215	0.056599	0	53.6503	1.19918	0.694916	0.996712	0
306	JiuLongJiang_SPM_2	Guo et al. (2018)	Jiulongjiang	Asia	117.873	24.3327	SPM	84.9782	30.7056	117.868	24.3119	5.87559	12.9438	63.9731	7.24929	319.78	174.85	0.777219	17.4184	1.15395	0.610264	0.959186	0.194763	20.9512	5.85735	1	0	0	0	0	50.0344	1	0.779099	1	0
307	MinJiang_SPM_1	Guo et al. (2018)	Minjiang	Asia	119.883	26.0697	SPM	82.9896	28.7314	117.94	26.6959	544.247	60207.9	535.154	14.9854	2152.96	316.521	0.783662	20.0439	1.67893	0.611167	1.0959	0.583033	17.397	6.852	0.517734	0	0.193773	0.03979	0.248703	55.0636	1.14686	0.831716	0.992765	0
308	MinJiang_SPM_2	Guo et al. (2018)	Minjiang	Asia	119.449	25.9587	SPM	81.4597	33.8082	117.94	26.6959	544.247	60207.9	535.154	14.9854	2152.27	316.839	0.783662	20.0439	1.67893	0.611167	1.0959	0.583033	17.397	6.852	0.517734	0	0.193773	0.03979	0.248703	55.0636	1.14838	0.831716	0.992765	0
309	MinJiang_SPM_3	Guo et al. (2018)	Minjiang	Asia	118.898	26.2045	SPM	86.7169	24.2955	117.843	26.7956	470.752	53803.1	533.028	14.8833	2142.53	325.905	0.783662	20.0322	1.70408	0.611835	1.10126	0.602826	17.3757	6.92226	0.461781	0	0.21684	0.044527	0.276852	55.7566	1.15097	0.842219	0.996398	0
310	MuLanXi_SPM_1	Guo et al. (2018)	Mulanxi	Asia	118.679	25.4217	SPM	82.1676	32.5325	118.673	25.4136	3.07919	4.0419	465.203	15.8308	512.669	352.124	0.638083	32.2558	1.32609	0.629036	1.03259	0.2935	18.5781	5.99778	1	0	0	0	0	50.0344	1	0.507014	1	0
311	MuLanXi_SPM_2	Guo et al. (2018)	Mulanxi	Asia	119.01	25.4052	SPM	82.5503	34.3878	118.686	25.4085	88.8096	1144.55	334.07	12.7696	1422.47	378.137	0.770772	18.6537	1.29922	0.626034	1.02236	0.276855	18.8959	6.08983	1	0	0	0	0	50.0344	1.13274	0.5403	0.987552	0
312	MuLanXi_SPM_3	Guo et al. (2018)	Mulanxi	Asia	118.935	25.3782	SPM	85.0861	29.5613	118.669	25.4095	78.2246	1075.67	343.914	12.9191	1413.84	380.288	0.770772	18.8241	1.30248	0.625497	1.0238	0.278674	18.8462	6.08247	1	0	0	0	0	50.0344	1.13339	0.549432	0.986754	0
313	MuLanXi_SPM_4	Guo et al. (2018)	Mulanxi	Asia	118.668	25.3626	SPM	87.9097	25.6917	118.57	25.444	41.2228	371.458	418.275	13.8637	1184.82	388.352	0.731586	19.7534	1.33325	0.621329	1.03402	0.299235	18.4805	6.04169	1	0	0	0	0	50.0344	1.12571	0.63427	1	0
314	MuLanXi_SPM_5	Guo et al. (2018)	Mulanxi	Asia	119.118	25.4251	SPM	77.7274	42.7291	118.769	25.4352	107.831	1687.33	317.101	11.758	1424.19	361.399	0.770772	17.4826	1.29901	0.628062	1.01816	0.28085	18.9785	6.11716	1	0	0	0	0	50.0344	1.15384	0.470251	0.975282	0
315	MuLanXi_SPM_6	Guo et al. (2018)	Mulanxi	Asia	118.793	25.3642	SPM	86.0262	27.684	118.639	25.4148	59.7223	931.751	371.695	13.3314	1396.73	386.276	0.770772	19.2676	1.31316	0.624396	1.0267	0.286464	18.706	6.06537	1	0	0	0	0	50.0344	1.13274	0.568029	0.984708	0
316	MuLanXi_SPM_7	Guo et al. (2018)	Mulanxi	Asia	119.118	25.4251	SPM	79.089	42.605	118.769	25.4352	107.831	1687.33	317.101	11.758	1424.19	361.399	0.770772	17.4826	1.29901	0.628062	1.01816	0.28085	18.9785	6.11716	1	0	0	0	0	50.0344	1.15384	0.470251	0.975282	0
317	MuLanXi_SPM_8	Guo et al. (2018)	Mulanxi	Asia	119.09	25.4181	SPM	70.2019	54.7483	118.761	25.4337	104.737	1648	323.552	11.9429	1423.89	360.656	0.770772	17.7947	1.30081	0.627893	1.01881	0.281998	18.9429	6.11246	1	0	0	0	0	50.0344	1.14727	0.481384	0.974692	0
318	OuJiang_SPM_1	Guo et al. (2018)	Oujiang	Asia	119.927	28.4417	SPM	71.5891	50.5931	119.392	28.299	228.005	7202.54	558.439	18.6543	1866.16	435.974	0.657799	22.2387	1.68502	0.529754	1.07636	0.608665	15.7607	7.61937	0.483018	0	0.380924	0.088108	0.04795	56.0571	1.32602	0.908486	0.999343	0
319	OuJiang_SPM_2	Guo et al. (2018)	Oujiang	Asia	120.775	28.0126	SPM	74.9613	48.6752	119.816	28.2463	356.123	17232.1	558.888	19.3642	1910.68	388.989	0.663592	22.647	1.66782	0.51781	1.06768	0.600145	15.4778	7.5623	0.413422	0	0.445311	0.121225	0.020042	57.1337	1.39487	0.883942	0.994931	0
320	OuJiang_SPM_3	Guo et al. (2018)	Oujiang	Asia	120.3	28.1273	SPM	73.9322	44.6231	119.608	28.235	299.974	13533.4	593.317	19.5068	1900.83	402.415	0.663592	22.74	1.6853	0.523945	1.0685	0.616793	15.4832	7.55925	0.437783	0	0.382342	0.154357	0.025519	56.3718	1.37323	0.897232	0.998851	0
321	OuJiang_SPM_4	Guo et al. (2018)	Oujiang	Asia	120.775	28.0126	SPM	73.9797	45.9706	119.816	28.2463	356.123	17232.1	558.888	19.3642	1910.68	388.989	0.663592	22.647	1.66782	0.51781	1.06768	0.600145	15.4778	7.5623	0.413422	0	0.445311	0.121225	0.020042	57.1337	1.39487	0.883942	0.994931	0
322	OuJiang_SPM_5	Guo et al. (2018)	Oujiang	Asia	120.481	28.1358	SPM	75.3077	41.9275	119.632	28.2296	322.31	14032.7	587.122	19.5048	1905.19	400.177	0.663592	22.7275	1.68235	0.523278	1.06838	0.613968	15.499	7.55719	0.452057	0	0.374468	0.148864	0.024611	56.1674	1.37243	0.896268	0.998764	0
323	OuJiang_SPM_6	Guo et al. (2018)	Oujiang	Asia	120.775	28.0126	SPM	76.0663	48.5085	119.816	28.2463	356.123	17232.1	558.888	19.3642	1910.68	388.989	0.663592	22.647	1.66782	0.51781	1.06768	0.600145	15.4778	7.5623	0.413422	0	0.445311	0.121225	0.020042	57.1337	1.39487	0.883942	0.994931	0
324	5496M	He et al. (2020)	Beipan	Asia	105.951	25.06	Bedload (<63 μm)	80.0037	33.6406	105.105	25.9405	429.377	27189	1531.56	15.3039	2526.5	270.032	0.685296	22.2823	1.17128	0.804472	0.924011	0.247266	14.6951	5.73154	0	0.121346	0.469073	0.409581	0	65.535	1.10719	0.629068	0.996925	0
325	5500M	He et al. (2020)	Yu	Asia	108.213	22.8228	Bedload (<63 μm)	81.6023	21.1052	106.68	23.1459	756.564	72883.2	557.812	14.4942	1956.45	313.857	0.642617	22.3811	1.44327	0.811157	1.03778	0.405489	20.4868	5.41308	0	0	0.708794	0.291206	0	66.5437	1.23329	0.304478	0.99956	0
326	5501M	He et al. (2020)	Rong	Asia	109.244	24.5792	Bedload (<63 μm)	80.7239	40.5118	109.014	25.6591	545.104	26875.4	629.656	16.5001	2015.1	305.738	0.631142	24.8167	1.44649	0.630435	1.06325	0.383241	16.7821	7.29237	0.0722445	0	0.405806	0.52195	0	63.1038	1.19883	0.573355	0.999503	0
327	5502M	He et al. (2020)	Long	Asia	109.218	24.54	Bedload (<63 μm)	81.4783	25.5678	108.241	24.9879	372.041	16866.9	552.13	15.8701	1608.43	247.059	0.691177	22.1447	1.43985	0.676723	1.06433	0.375515	18.0705	6.83759	0.0503734	0	0	0.949627	0	56.4167	1.0382	0.483996	0.999047	0
328	5507M	He et al. (2020)	He	Asia	111.497	23.4703	Bedload (<63 μm)	85.7333	32.418	111.641	24.2136	350.383	11523.2	351.426	12.5525	1816.71	459.198	0.725355	21.0153	1.60424	0.634183	1.09674	0.5075	19.4641	6.65932	0.3867	0	0.249791	0.363509	0	55.3248	1.34383	0.718653	0.976852	0
329	5513M	He et al. (2020)	Dong	Asia	113.866	23.1019	Bedload (<63 μm)	86.7459	29.4391	114.825	23.8544	514.545	27858.7	270.606	10.2059	1488.26	332.55	0.84186	19.5775	1.79489	0.655507	1.1457	0.649188	20.4564	5.92237	0.154276	0	0.744099	0	0.101624	62.4575	1.23853	0.644215	0.98352	0
330	5686M	He et al. (2020)	Xinxing	Asia	112.408	22.9414	Bedload (<63 μm)	90.2832	24.9014	112.19	22.7057	130.178	2072.07	196.179	11.3689	1188.39	462.717	0.753888	18.711	1.93881	0.705518	1.09095	0.847866	21.6591	5.53187	0.87327	0	0.105007	0.0217231	0	51.2886	1.14525	0.593774	1	0
331	BR 922	Lupker et al. (2013)	Ganga	Asia	78.3304	30.1266	SPM	59.7358	57.703	79.1335	30.5459	325.036	21760.1	3172.27	27.0541	7420.59	1158.13	0.492043	22.3547	1.39017	0.972953	0.747439	0.642731	7.11592	6.11922	0	0.137289	0.271101	0.110831	0.480779	62.0816	1.10722	0.331962	0.85466	0.127741
332	BR8242	Lupker et al. (2013)	Teesta	Asia	89.4334	25.7946	SPM	68.1042	60.0174	88.5652	27.2314	421.825	10567.1	2486.48	20.8858	8318.62	3594.4	0.546468	23.6405	1.85313	1.03758	0.739457	1.11368	11.7075	4.72499	0	0	0.265796	0	0.734204	61.6307	1.42354	0.429419	0.862265	0.118717
333	LO 757	Lupker et al. (2013)	Nayayani	Asia	84.4266	27.703	SPM	59.8699	45.2876	84.3463	28.3779	408.616	31750.6	3018.88	26.1294	8008.67	1304.04	0.447037	21.7511	1.17288	0.979905	0.668501	0.504374	9.31508	5.05385	0.105433	0	0.328495	0	0.566072	60.6324	1.12248	0.353926	0.891491	0.106384
334	LO 762	Lupker et al. (2013)	Kosi	Asia	87.1514	26.8481	SPM	60.3625	57.0628	86.9871	28.0195	633.602	57776	3859.35	19.9381	8612.09	793.654	0.553582	18.1549	0.848879	0.897029	0.507162	0.341716	4.92012	5.40406	0.0472896	0	0.41077	0	0.541941	61.8602	1.30959	0.221442	0.828821	0.14142
335	PB 58	Lupker et al. (2013)	Narayani	Asia	84.4266	27.703	SPM	60.1363	51.0949	84.3463	28.3779	408.616	31750.6	3018.88	26.1294	8008.67	1304.04	0.447037	21.7511	1.17288	0.979905	0.668501	0.504374	9.31508	5.05385	0.105433	0	0.328495	0	0.566072	60.6324	1.12248	0.353926	0.891491	0.106384
336	PB 60	Lupker et al. (2013)	Narayani	Asia	84.4266	27.703	SPM	59.9959	51.4911	84.3463	28.3779	408.616	31750.6	3018.88	26.1294	8008.67	1304.04	0.447037	21.7511	1.17288	0.979905	0.668501	0.504374	9.31508	5.05385	0.105433	0	0.328495	0	0.566072	60.6324	1.12248	0.353926	0.891491	0.106384
337	PB 67	Lupker et al. (2013)	Kosi	Asia	87.1514	26.8481	SPM	63.3656	62.9394	86.9871	28.0195	633.602	57776	3859.35	19.9381	8612.09	793.654	0.553582	18.1549	0.848879	0.897029	0.507162	0.341716	4.92012	5.40406	0.0472896	0	0.41077	0	0.541941	61.8602	1.30959	0.221442	0.828821	0.14142
338	PB 68	Lupker et al. (2013)	Kosi	Asia	87.1514	26.8481	SPM	63.1979	62.3693	86.9871	28.0195	633.602	57776	3859.35	19.9381	8612.09	793.654	0.553582	18.1549	0.848879	0.897029	0.507162	0.341716	4.92012	5.40406	0.0472896	0	0.41077	0	0.541941	61.8602	1.30959	0.221442	0.828821	0.14142
339	PB 69	Lupker et al. (2013)	Kosi	Asia	87.1514	26.8481	SPM	63.3897	67.172	86.9871	28.0195	633.602	57776	3859.35	19.9381	8612.09	793.654	0.553582	18.1549	0.848879	0.897029	0.507162	0.341716	4.92012	5.40406	0.0472896	0	0.41077	0	0.541941	61.8602	1.30959	0.221442	0.828821	0.14142
340	PB 79	Lupker et al. (2013)	Karnali	Asia	81.2828	28.639	SPM	61.0305	46.1069	81.9773	29.3641	575.541	45439.8	3305.6	26.4692	7540.17	678.715	0.497107	24.7113	0.927147	0.938278	0.711204	0.215943	7.93861	5.57471	0.00656648	0	0.185203	0	0.808231	61.091	1.09443	0.408546	0.900407	0.0903766
341	BSS 12	Maharana et al. (2018)	Betwa	Asia	80.154	25.9433	SPM	86.2531	23.7603	78.5268	24.509	725.97	43638.4	363.458	1.55314	618.953	138.695	1.21155	5.61171	1.03276	1.49304	0.746532	0.28623	25.7651	5.82315	0.383644	0.402289	0.214067	0	0	56.5073	1.38425	0.199946	0.982487	0
342	BSS 13	Maharana et al. (2018)	Betwa	Asia	80.154	25.9433	SPM	78.9601	25.7753	78.5268	24.509	725.97	43638.4	363.458	1.55314	618.953	138.695	1.21155	5.61171	1.03276	1.49304	0.746532	0.28623	25.7651	5.82315	0.383644	0.402289	0.214067	0	0	56.5073	1.38425	0.199946	0.982487	0
343	KSS 12	Maharana et al. (2018)	Ken	Asia	80.3282	25.4828	SPM	85.6628	20.207	79.6629	24.182	484.205	25313.9	371.708	2.11526	652.86	163.779	1.21254	6.69424	1.12963	1.46057	0.763012	0.366619	25.5763	5.77531	0.157806	0.159635	0.682559	0	0	62.2736	1.30371	0.202631	0.987271	0
344	KSS 13	Maharana et al. (2018)	Ken	Asia	80.3282	25.4828	SPM	78.8852	25.6544	79.6629	24.182	484.205	25313.9	371.708	2.11526	652.86	163.779	1.21254	6.69424	1.12963	1.46057	0.763012	0.366619	25.5763	5.77531	0.157806	0.159635	0.682559	0	0	62.2736	1.30371	0.202631	0.987271	0
345	SINSS 12	Maharana et al. (2018)	Sindh	Asia	78.7872	26.1508	SPM	74.5823	31.7996	77.8566	25.3424	417.883	12918.1	374.726	1.42961	428.13	94.0678	1.18611	5.79894	0.900172	1.4939	0.722857	0.177315	25.5149	6.12452	0.263106	0.258046	0.478848	0	0	59.5765	1.26164	0.248903	0.989915	0
346	SSS 13	Maharana et al. (2018)	Son	Asia	84.7938	25.567	SPM	86.4538	24.2779	82.5817	23.7877	913.752	67380.2	469.165	3.66718	1180.99	251.49	0.907094	14.1276	1.17805	1.37127	0.775827	0.402228	24.8035	5.50145	0	0.138332	0.568571	0	0.293098	63.8187	1.3355	0.298247	0.95654	0
347	TSS 12	Maharana et al. (2018)	Ton	Asia	82.0413	25.2417	SPM	81.8973	32.8655	81.5512	24.7285	317.659	17451.7	287.028	1.85482	627.344	159.992	1.22554	5.59321	1.01107	1.41167	0.749607	0.261467	25.5984	5.99515	0	0	0.995532	0	0.0044678	66.6724	1.37018	0.0884305	0.9787	0
348	BR 59SL	Singh et al. (2002)	Siang	Asia	95.3359	28.0779	SPM	59.5029	57.2472	94.9438	28.8942	425.162	20302	2404.65	28.5329	7116.75	899.212	0.577774	24.4181	1.30704	0.858568	0.863015	0.444027	11.075	5.49147	0.0638866	0	0.283904	0.0834683	0.568741	60.9907	1.07535	0.584055	0.968963	0.0304773
349	BR 61SL	Singh et al. (2002)	Subansiri	Asia	94.2569	27.4457	SPM	68.9739	38.2467	93.2754	28.2043	467.925	26342.3	3065.28	24.6735	6901.86	736.147	0.449815	23.7393	1.07213	0.892732	0.667803	0.404327	8.4182	5.48749	0	0	0.617648	0	0.382352	63.8365	1.15291	0.40815	0.933755	0.0475338
350	BR 63SL	Singh et al. (2002)	Jia Bhareli	Asia	92.8795	26.8107	SPM	64.4713	44.6479	92.7236	27.4119	246.38	10360.3	1993.92	23.9687	6913.3	1440.72	0.564314	24.0274	1.48657	0.897495	0.914734	0.571832	14.3329	4.68775	0	0	0.305673	0	0.694327	61.8629	1.18512	0.551882	0.977804	0.0221101
351	BR 67SL	Singh et al. (2002)	Kopili	Asia	92.3536	26.1655	SPM	81.0254	28.2973	92.8753	25.7849	304.503	15695.9	463.87	7.41828	1915.04	746.549	0.998578	13.7242	1.9973	0.89044	1.11536	0.881937	22.1988	4.28897	0	0	0.735262	0	0.264738	64.6612	1.62374	0.331873	0.999746	0
352	BR 69SL	Singh et al. (2002)	Puthimari	Asia	91.6534	26.3668	SPM	61.2992	54.0325	91.7551	26.8295	204.284	2799.8	1044.88	14.0654	4413.53	2817.33	0.606216	23.7423	1.98305	0.933782	1.0395	0.943548	19.3047	4.1184	0	0	0.538009	0	0.461991	63.3045	2.15782	0.238198	1	0
353	BR 71SL	Singh et al. (2002)	Manas	Asia	90.9195	26.4955	SPM	71.1351	39.5321	91.1969	27.7379	394.826	28899.2	3613.05	24.3278	7419.57	470.476	0.501844	25.688	0.838531	0.88857	0.573053	0.265477	5.75275	5.37359	0	0	0.52801	0.0669932	0.379539	63.5853	1.00219	0.366717	0.896517	0.072991
354	TKH_2–10	Tanaka et al. (2015)	Kuchibuto	Asia	140.697	37.5678	Bedload (<63 μm)	85.4164	21.3948	140.383	37.3404	126.455	2736.49	438.956	7.41768	1719.97	360.573	0.845258	12.2651	1.26604	0.488566	0.896079	0.369963	10.6466	8.44968	0.172139	0.214556	0.613306	0	0	61.6835	1.7102	0.525998	1	0
355	2007190002002 Fine	de Caritat and Cooper (2011)	Australia rivers	Australia & New Zealand	141.985	-13.1195	Bedload (<63 μm)	92.5501	9.1456	141.976	-13.0868	10.5631	29.2167	48.7995	1.81226	78.4062	138.883	1.1944	6.09317	1.61098	1.2462	0.973126	0.63785	26.0771	1.68096	0	0	1	0	0	66.7094	2.10327	0.159135	1	0
356	2007190004002 Fine	de Caritat and Cooper (2011)	Australia rivers	Australia & New Zealand	116.122	-22.7363	Bedload (<63 μm)	78.5556	25.0935	116.368	-22.6854	96.9619	1022.41	230.39	2.53363	444.024	240.059	0.822663	23.8372	0.333951	0.856293	0.239737	0.0942141	26.1664	5.41744	0	0.185141	0.814859	0	0	65.8585	2.27441	0	1	0
357	2007190005002 Fine	de Caritat and Cooper (2011)	Australia rivers	Australia & New Zealand	153.002	-27.8225	Bedload (<63 μm)	63.9452	42.6055	152.816	-28.1145	133.238	2426.52	251.425	8.37634	1343.81	385.994	0.795889	19.5761	1.03748	0.489673	0.880389	0.157095	18.6177	4.00473	0.0752746	0	0.901763	0	0.0229629	64.7259	1.70806	0.521708	1	0
[truncated: 2,640 more rows]

## Sheet: Supplementary Data 3
Supplementary Data 3 Information on selected sediment archives for reconstructing paleo-temperature using MAT-CIA equation. The corresponding biomarker/pollen-derived paleo-temperature from literature is also provided.
[truncated: 43 more rows]

[truncated: 1 more sheets: Reference list for SD1]
